# Supplementary material for: 6,7-Dihydro-4-(4-methoxy­phen­yl)-3-methyl-6-oxo-1-phenyl-1H-pyrazolo[3,4-b]pyridine-5-carbonitrile
Source: Acta Crystallogr Sect E Struct Rep Online. 2008 Sep 6;64(Pt 10):o1888. doi: 10.1107/S1600536808027852 (PMC2959259; doi:10.1107/S1600536808027852)
Supplement: Supplementary file 1 [file e-64-o1888-sup1.cif]

##############################################################################
###                                                                        ###
###        Electronic paper (Acta Crystallographica Section E)             ###
###                                                                        ###
##############################################################################
#                                                                            #
# This CIF contains the data in a paper accepted for publication in Acta     #
# Crystallographica Section E. It conforms to the requirements of Notes      #
# for Authors for Section E, and has been peer reviewed under the auspices   #
# of the IUCr Commission on Journals.                                        #
#                                                                            #
# Full details of the Crystallographic Information File format               #
# are given in the paper "The Crystallographic Information File (CIF):       #
# a New Standard Archive File for Crystallography" by S. R. Hall, F. H.      #
# Allen and I. D. Brown [Acta Cryst. (1991), A47, 655-685].                  #
#                                                                            #
# The current version of the core CIF dictionary is obtainable from          #
# ftp://ftp.iucr.org/pub/cif_core.dic. The current version number is 2.4.    #
#                                                                            #
# Software is freely available for graphical display of the structure(s) in  #
# this CIF.  For information consult the CIF home page http://www.iucr.org/  #
# cif/home.html                                                              #
#                                                                            #
# This file may be used for bona fide research purposes within the           #
# scientific community so long as proper attribution is given to the journal # 
# article from which it was obtained.                                        #
#                                                                            #
##############################################################################
                                             
data_I
_audit_creation_method     SHELXL97
_chemical_name_systematic
;
6,7-Dihydro-4-(4-methoxyphenyl)-3-methyl-6-oxo-1-phenyl-1<i>H</i>-
pyrazolo[3,4-<i>b</i>]pyridine-5-carbonitrile
;
_chemical_name_common     ?
_chemical_formula_moiety     'C21 H16 N4 O2'
_chemical_formula_sum     'C21 H16 N4 O2'
_chemical_formula_iupac     'C21 H16 N4 O2'
_chemical_formula_weight     356.38
_chemical_melting_point     ?
_symmetry_cell_setting     triclinic
_symmetry_space_group_name_H-M     'P -1'
_symmetry_space_group_name_Hall     '-P 1'
loop_
    _symmetry_equiv_pos_as_xyz
    'x, y, z'
    '-x, -y, -z'
_cell_length_a     7.0621(11)
_cell_length_b     11.0272(17)
_cell_length_c     12.1743(19)
_cell_angle_alpha     68.467(2)
_cell_angle_beta     78.949(2)
_cell_angle_gamma     87.471(2)
_cell_volume     865.2(2)
_cell_formula_units_Z     2
_cell_measurement_reflns_used     1698
_cell_measurement_theta_min     3.16
_cell_measurement_theta_max     26.33
_cell_measurement_temperature     295(2)
_exptl_crystal_description     block
_exptl_crystal_colour     colourless
_exptl_crystal_size_max     0.43
_exptl_crystal_size_mid     0.30
_exptl_crystal_size_min     0.11
_exptl_crystal_density_diffrn     1.368
_exptl_crystal_density_meas     ?
_exptl_crystal_density_method     'not measured'
_exptl_crystal_F_000     372
_exptl_absorpt_coefficient_mu     0.091
_exptl_absorpt_correction_type     none
_exptl_absorpt_process_details     ?
_exptl_absorpt_correction_T_min     ?
_exptl_absorpt_correction_T_max     ?
_exptl_special_details
;
?
;
_diffrn_ambient_temperature     295(2)
_diffrn_radiation_type     MoK\a
_diffrn_radiation_wavelength     0.71073
_diffrn_radiation_source     'fine-focus sealed tube'
_diffrn_radiation_monochromator     graphite
_diffrn_measurement_device_type     'Bruker SMART CCD area-detector'
_diffrn_measurement_method     '\f and \w scans'
_diffrn_detector_area_resol_mean     ?
_diffrn_reflns_number     6198
_diffrn_reflns_av_R_equivalents     0.0187
_diffrn_reflns_av_sigmaI/netI     0.0310
_diffrn_reflns_theta_min     2.94
_diffrn_reflns_theta_max     25.50
_diffrn_reflns_theta_full     25.50
_diffrn_measured_fraction_theta_max     0.970
_diffrn_measured_fraction_theta_full     0.970
_diffrn_reflns_limit_h_min     -8
_diffrn_reflns_limit_h_max     8
_diffrn_reflns_limit_k_min     -13
_diffrn_reflns_limit_k_max     13
_diffrn_reflns_limit_l_min     -14
_diffrn_reflns_limit_l_max     14
_diffrn_standards_number     0
_diffrn_standards_interval_count     ?
_diffrn_standards_interval_time     ?
_diffrn_standards_decay_%     ?
_refine_special_details
;
Refinement of <i>F</i>^2^ against ALL reflections. The weighted <i>R</i>-factor
<i>wR</i> and
goodness of fit <i>S</i> are based on <i>F</i>^2^, conventional
<i>R</i>-factors <i>R</i> are based
on <i>F</i>, with <i>F</i> set to zero for negative <i>F</i>^2^. The threshold
expression of
<i>F</i>^2^ > \s(<i>F</i>^2^) is used only for calculating <i>R</i>-factors(gt)
<i>etc</i>. and is
not relevant to the choice of reflections for refinement. <i>R</i>-factors
based
on <i>F</i>^2^ are statistically about twice as large as those based on
<i>F</i>, and <i>R</i>-
factors based on ALL data will be even larger.
;
_reflns_number_total     3136
_reflns_number_gt     2236
_reflns_threshold_expression     I>2\s(I)
_refine_ls_structure_factor_coef     Fsqd
_refine_ls_matrix_type     full
_refine_ls_R_factor_all     0.0639
_refine_ls_R_factor_gt     0.0424
_refine_ls_wR_factor_gt     0.0992
_refine_ls_wR_factor_ref     0.1141
_refine_ls_goodness_of_fit_ref     1.022
_refine_ls_restrained_S_all     1.022
_refine_ls_number_reflns     3136
_refine_ls_number_parameters     246
_refine_ls_number_restraints     0
_refine_ls_hydrogen_treatment     constr
_refine_ls_weighting_scheme     calc
_refine_ls_weighting_details
       'calc w = 1/[\s^2^(Fo^2^)+(0.0514P)^2^+0.1601P] where P=(Fo^2^+2Fc^2^)/3'
_atom_sites_solution_hydrogens     geom
_atom_sites_solution_primary     direct
_atom_sites_solution_secondary     difmap
_refine_ls_shift/su_max     0.000
_refine_ls_shift/su_mean     0.000
_refine_diff_density_max     0.146
_refine_diff_density_min     -0.212
_refine_ls_extinction_method     none
_refine_ls_extinction_coef     ?
loop_
    _atom_type_symbol
    _atom_type_description
    _atom_type_scat_dispersion_real
    _atom_type_scat_dispersion_imag
    _atom_type_scat_source
    'C' 'C' 0.0033 0.0016
                         'International Tables Vol C Tables 4.2.6.8 and 6.1.1.4'
    'H' 'H' 0.0000 0.0000
                         'International Tables Vol C Tables 4.2.6.8 and 6.1.1.4'
    'N' 'N' 0.0061 0.0033
                         'International Tables Vol C Tables 4.2.6.8 and 6.1.1.4'
    'O' 'O' 0.0106 0.0060
                         'International Tables Vol C Tables 4.2.6.8 and 6.1.1.4'
_computing_data_collection     'SMART (Bruker, 1997)'
_computing_cell_refinement     'SAINT (Bruker, 1997)'
_computing_data_reduction     'SAINT (Bruker, 1997)'
_computing_structure_solution     'SHELXTL (Sheldrick, 2008)'
_computing_structure_refinement     'SHELXTL (Sheldrick, 2008)'
_computing_molecular_graphics     'SHELXTL (Sheldrick, 2008)'
_computing_publication_material     'SHELXTL (Sheldrick, 2008)'
loop_
    _atom_site_type_symbol
    _atom_site_label
    _atom_site_fract_x
    _atom_site_fract_y
    _atom_site_fract_z
    _atom_site_U_iso_or_equiv
    _atom_site_adp_type
    _atom_site_calc_flag
    _atom_site_refinement_flags
    _atom_site_occupancy
    _atom_site_disorder_assembly
    _atom_site_disorder_group
    C C1 0.2756(2) 0.56351(17) 0.91520(16) 0.0390(4) Uani d . 1 . .
    C C2 0.4579(2) 0.63083(17) 0.84855(16) 0.0396(4) Uani d . 1 . .
    C C3 0.5717(2) 0.60459(16) 0.75386(16) 0.0380(4) Uani d . 1 . .
    C C4 0.5056(2) 0.50171(17) 0.72613(16) 0.0390(4) Uani d . 1 . .
    C C5 0.3325(2) 0.43515(16) 0.79290(15) 0.0382(4) Uani d . 1 . .
    C C6 0.5776(3) 0.43251(18) 0.64820(17) 0.0450(5) Uani d . 1 . .
    C C7 0.5055(3) 0.7343(2) 0.88358(19) 0.0534(5) Uani d . 1 . .
    C C8 0.7609(3) 0.4528(2) 0.55762(19) 0.0583(6) Uani d . 1 . .
    H H8A 0.7738 0.3832 0.5273 0.087 Uiso calc R 1 . .
    H H8B 0.8686 0.4537 0.5950 0.087 Uiso calc R 1 . .
    H H8C 0.7580 0.5345 0.4924 0.087 Uiso calc R 1 . .
    C C9 0.1563(3) 0.23971(18) 0.79607(16) 0.0457(5) Uani d . 1 . .
    C C10 -0.0341(3) 0.2728(2) 0.81733(18) 0.0549(5) Uani d . 1 . .
    H H10 -0.0665 0.3585 0.8065 0.066 Uiso calc R 1 . .
    C C11 -0.1762(3) 0.1761(3) 0.8550(2) 0.0736(7) Uani d . 1 . .
    H H11 -0.3052 0.1966 0.8713 0.088 Uiso calc R 1 . .
    C C12 -0.1284(5) 0.0504(3) 0.8685(2) 0.0857(9) Uani d . 1 . .
    H H12 -0.2250 -0.0137 0.8923 0.103 Uiso calc R 1 . .
    C C13 0.0630(5) 0.0186(2) 0.8470(2) 0.0813(8) Uani d . 1 . .
    H H13 0.0947 -0.0670 0.8567 0.098 Uiso calc R 1 . .
    C C14 0.2069(3) 0.1128(2) 0.81120(19) 0.0623(6) Uani d . 1 . .
    H H14 0.3360 0.0915 0.7975 0.075 Uiso calc R 1 . .
    C C15 0.7532(2) 0.68056(16) 0.68722(16) 0.0386(4) Uani d . 1 . .
    C C16 0.8942(3) 0.69110(18) 0.74930(17) 0.0455(5) Uani d . 1 . .
    H H16 0.8741 0.6498 0.8325 0.055 Uiso calc R 1 . .
    C C17 1.0627(3) 0.76181(18) 0.68909(17) 0.0490(5) Uani d . 1 . .
    H H17 1.1553 0.7678 0.7320 0.059 Uiso calc R 1 . .
    C C18 1.0963(2) 0.82417(17) 0.56554(17) 0.0437(5) Uani d . 1 . .
    C C19 0.9568(3) 0.81699(17) 0.50216(17) 0.0452(5) Uani d . 1 . .
    H H19 0.9768 0.8600 0.4192 0.054 Uiso calc R 1 . .
    C C20 0.7868(3) 0.74526(17) 0.56307(16) 0.0429(4) Uani d . 1 . .
    H H20 0.6936 0.7404 0.5201 0.051 Uiso calc R 1 . .
    C C21 1.3193(3) 0.9516(2) 0.39001(19) 0.0655(6) Uani d . 1 . .
    H H21A 1.3223 0.8877 0.3534 0.098 Uiso calc R 1 . .
    H H21B 1.4440 0.9940 0.3686 0.098 Uiso calc R 1 . .
    H H21C 1.2248 1.0151 0.3623 0.098 Uiso calc R 1 . .
    N N1 0.22050(19) 0.46471(13) 0.88333(13) 0.0391(4) Uani d . 1 . .
    H H1 0.1144 0.4213 0.9209 0.047 Uiso calc R 1 . .
    N N2 0.3060(2) 0.33757(15) 0.75584(14) 0.0446(4) Uani d . 1 . .
    N N3 0.4599(2) 0.33551(16) 0.66572(14) 0.0510(4) Uani d . 1 . .
    N N4 0.5383(3) 0.8162(2) 0.9136(2) 0.0929(8) Uani d . 1 . .
    O O1 0.17078(18) 0.59323(13) 0.99468(12) 0.0513(4) Uani d . 1 . .
    O O2 1.27013(19) 0.88929(14) 0.51707(13) 0.0605(4) Uani d . 1 . .
loop_
    _atom_site_aniso_label
    _atom_site_aniso_U_11
    _atom_site_aniso_U_22
    _atom_site_aniso_U_33
    _atom_site_aniso_U_12
    _atom_site_aniso_U_13
    _atom_site_aniso_U_23
    C1 0.0338(9) 0.0395(10) 0.0403(10) -0.0069(8) 0.0009(8) -0.0136(8)
    C2 0.0333(9) 0.0393(10) 0.0432(10) -0.0072(8) -0.0002(8) -0.0141(8)
    C3 0.0308(9) 0.0356(9) 0.0413(10) -0.0025(7) -0.0011(8) -0.0091(8)
    C4 0.0307(9) 0.0399(10) 0.0413(10) -0.0024(7) 0.0026(7) -0.0131(8)
    C5 0.0343(9) 0.0380(10) 0.0401(10) -0.0019(7) 0.0001(8) -0.0148(8)
    C6 0.0369(10) 0.0442(11) 0.0488(11) -0.0016(8) 0.0053(8) -0.0173(9)
    C7 0.0392(11) 0.0556(13) 0.0624(13) -0.0165(9) 0.0130(9) -0.0272(11)
    C8 0.0484(12) 0.0595(13) 0.0603(13) -0.0036(10) 0.0143(10) -0.0260(11)
    C9 0.0490(11) 0.0476(11) 0.0413(11) -0.0137(9) 0.0009(9) -0.0200(9)
    C10 0.0488(12) 0.0673(14) 0.0520(12) -0.0157(10) -0.0024(9) -0.0273(11)
    C11 0.0568(14) 0.108(2) 0.0591(14) -0.0353(14) 0.0017(11) -0.0365(15)
    C12 0.105(2) 0.095(2) 0.0552(15) -0.0659(18) 0.0019(14) -0.0253(14)
    C13 0.117(2) 0.0580(15) 0.0675(16) -0.0362(15) -0.0015(15) -0.0248(13)
    C14 0.0752(15) 0.0500(13) 0.0617(14) -0.0137(11) 0.0039(11) -0.0269(11)
    C15 0.0301(9) 0.0368(10) 0.0430(10) -0.0029(7) 0.0023(8) -0.0117(8)
    C16 0.0358(10) 0.0496(11) 0.0407(10) -0.0060(8) -0.0007(8) -0.0070(9)
    C17 0.0346(10) 0.0534(12) 0.0508(12) -0.0058(9) -0.0056(9) -0.0101(10)
    C18 0.0339(10) 0.0387(10) 0.0512(12) -0.0066(8) 0.0069(8) -0.0144(9)
    C19 0.0470(11) 0.0420(10) 0.0377(10) -0.0051(8) 0.0063(8) -0.0105(8)
    C20 0.0390(10) 0.0443(10) 0.0434(11) -0.0039(8) -0.0023(8) -0.0158(9)
    C21 0.0598(14) 0.0550(13) 0.0643(15) -0.0165(10) 0.0248(11) -0.0179(11)
    N1 0.0316(8) 0.0390(8) 0.0424(8) -0.0108(6) 0.0065(6) -0.0151(7)
    N2 0.0395(8) 0.0440(9) 0.0488(9) -0.0099(7) 0.0068(7) -0.0215(7)
    N3 0.0469(9) 0.0504(10) 0.0520(10) -0.0053(8) 0.0107(8) -0.0238(8)
    N4 0.0738(14) 0.0961(17) 0.1204(19) -0.0448(12) 0.0337(13) -0.0735(16)
    O1 0.0405(7) 0.0616(9) 0.0534(8) -0.0166(6) 0.0137(6) -0.0320(7)
    O2 0.0430(8) 0.0640(9) 0.0589(9) -0.0189(7) 0.0111(7) -0.0125(7)
_geom_special_details
;
All e.s.d.'s (except the e.s.d. in the dihedral angle between two l.s. planes)
are estimated using the full covariance matrix. The cell e.s.d.'s are taken
into account individually in the estimation of e.s.d.'s in distances, angles
and torsion angles; correlations between e.s.d.'s in cell parameters are only
used when they are defined by crystal symmetry. An approximate (isotropic)
treatment of cell e.s.d.'s is used for estimating e.s.d.'s involving l.s.
planes.
;
loop_
    _geom_bond_atom_site_label_1
    _geom_bond_atom_site_label_2
    _geom_bond_site_symmetry_2
    _geom_bond_distance
    _geom_bond_publ_flag
    C1 O1 . 1.236(2) ?
    C1 N1 . 1.377(2) ?
    C1 C2 . 1.452(2) ?
    C2 C3 . 1.388(2) ?
    C2 C7 . 1.429(3) ?
    C3 C4 . 1.417(2) ?
    C3 C15 . 1.484(2) ?
    C4 C5 . 1.398(2) ?
    C4 C6 . 1.433(2) ?
    C5 N2 . 1.343(2) ?
    C5 N1 . 1.361(2) ?
    C6 N3 . 1.313(2) ?
    C6 C8 . 1.496(2) ?
    C7 N4 . 1.139(2) ?
    C8 H8A . 0.9600 ?
    C8 H8B . 0.9600 ?
    C8 H8C . 0.9600 ?
    C9 C10 . 1.379(3) ?
    C9 C14 . 1.383(3) ?
    C9 N2 . 1.427(2) ?
    C10 C11 . 1.383(3) ?
    C10 H10 . 0.9300 ?
    C11 C12 . 1.369(4) ?
    C11 H11 . 0.9300 ?
    C12 C13 . 1.381(4) ?
    C12 H12 . 0.9300 ?
    C13 C14 . 1.376(3) ?
    C13 H13 . 0.9300 ?
    C14 H14 . 0.9300 ?
    C15 C20 . 1.391(2) ?
    C15 C16 . 1.392(2) ?
    C16 C17 . 1.375(2) ?
    C16 H16 . 0.9300 ?
    C17 C18 . 1.382(3) ?
    C17 H17 . 0.9300 ?
    C18 O2 . 1.364(2) ?
    C18 C19 . 1.384(3) ?
    C19 C20 . 1.389(2) ?
    C19 H19 . 0.9300 ?
    C20 H20 . 0.9300 ?
    C21 O2 . 1.421(2) ?
    C21 H21A . 0.9600 ?
    C21 H21B . 0.9600 ?
    C21 H21C . 0.9600 ?
    N1 H1 . 0.8600 ?
    N2 N3 . 1.394(2) ?
loop_
    _geom_angle_atom_site_label_1
    _geom_angle_atom_site_label_2
    _geom_angle_atom_site_label_3
    _geom_angle_site_symmetry_1
    _geom_angle_site_symmetry_3
    _geom_angle
    _geom_angle_publ_flag
    O1 C1 N1 . . 120.55(15) ?
    O1 C1 C2 . . 123.12(16) ?
    N1 C1 C2 . . 116.32(15) ?
    C3 C2 C7 . . 122.01(15) ?
    C3 C2 C1 . . 124.02(16) ?
    C7 C2 C1 . . 113.84(15) ?
    C2 C3 C4 . . 116.42(15) ?
    C2 C3 C15 . . 120.98(16) ?
    C4 C3 C15 . . 122.60(15) ?
    C5 C4 C3 . . 119.12(16) ?
    C5 C4 C6 . . 103.83(15) ?
    C3 C4 C6 . . 136.83(16) ?
    N2 C5 N1 . . 127.97(15) ?
    N2 C5 C4 . . 108.43(15) ?
    N1 C5 C4 . . 123.53(16) ?
    N3 C6 C4 . . 111.18(15) ?
    N3 C6 C8 . . 118.63(17) ?
    C4 C6 C8 . . 130.17(17) ?
    N4 C7 C2 . . 178.0(2) ?
    C6 C8 H8A . . 109.5 ?
    C6 C8 H8B . . 109.5 ?
    H8A C8 H8B . . 109.5 ?
    C6 C8 H8C . . 109.5 ?
    H8A C8 H8C . . 109.5 ?
    H8B C8 H8C . . 109.5 ?
    C10 C9 C14 . . 121.36(18) ?
    C10 C9 N2 . . 120.09(18) ?
    C14 C9 N2 . . 118.54(18) ?
    C9 C10 C11 . . 118.8(2) ?
    C9 C10 H10 . . 120.6 ?
    C11 C10 H10 . . 120.6 ?
    C12 C11 C10 . . 120.4(2) ?
    C12 C11 H11 . . 119.8 ?
    C10 C11 H11 . . 119.8 ?
    C11 C12 C13 . . 120.2(2) ?
    C11 C12 H12 . . 119.9 ?
    C13 C12 H12 . . 119.9 ?
    C14 C13 C12 . . 120.4(3) ?
    C14 C13 H13 . . 119.8 ?
    C12 C13 H13 . . 119.8 ?
    C13 C14 C9 . . 118.8(2) ?
    C13 C14 H14 . . 120.6 ?
    C9 C14 H14 . . 120.6 ?
    C20 C15 C16 . . 118.08(16) ?
    C20 C15 C3 . . 121.91(16) ?
    C16 C15 C3 . . 119.99(16) ?
    C17 C16 C15 . . 120.78(17) ?
    C17 C16 H16 . . 119.6 ?
    C15 C16 H16 . . 119.6 ?
    C16 C17 C18 . . 120.81(18) ?
    C16 C17 H17 . . 119.6 ?
    C18 C17 H17 . . 119.6 ?
    O2 C18 C17 . . 114.81(17) ?
    O2 C18 C19 . . 125.76(17) ?
    C17 C18 C19 . . 119.43(16) ?
    C18 C19 C20 . . 119.69(17) ?
    C18 C19 H19 . . 120.2 ?
    C20 C19 H19 . . 120.2 ?
    C19 C20 C15 . . 121.20(18) ?
    C19 C20 H20 . . 119.4 ?
    C15 C20 H20 . . 119.4 ?
    O2 C21 H21A . . 109.5 ?
    O2 C21 H21B . . 109.5 ?
    H21A C21 H21B . . 109.5 ?
    O2 C21 H21C . . 109.5 ?
    H21A C21 H21C . . 109.5 ?
    H21B C21 H21C . . 109.5 ?
    C5 N1 C1 . . 120.54(14) ?
    C5 N1 H1 . . 119.7 ?
    C1 N1 H1 . . 119.7 ?
    C5 N2 N3 . . 110.21(14) ?
    C5 N2 C9 . . 130.98(15) ?
    N3 N2 C9 . . 118.76(14) ?
    C6 N3 N2 . . 106.35(15) ?
    C18 O2 C21 . . 118.36(16) ?
loop_
    _geom_torsion_atom_site_label_1
    _geom_torsion_atom_site_label_2
    _geom_torsion_atom_site_label_3
    _geom_torsion_atom_site_label_4
    _geom_torsion_site_symmetry_1
    _geom_torsion_site_symmetry_2
    _geom_torsion_site_symmetry_3
    _geom_torsion_site_symmetry_4
    _geom_torsion
    _geom_torsion_publ_flag
    O1 C1 C2 C3 . . . . -175.69(18) ?
    N1 C1 C2 C3 . . . . 2.7(3) ?
    O1 C1 C2 C7 . . . . 0.3(3) ?
    N1 C1 C2 C7 . . . . 178.62(16) ?
    C7 C2 C3 C4 . . . . -178.28(17) ?
    C1 C2 C3 C4 . . . . -2.6(3) ?
    C7 C2 C3 C15 . . . . 2.3(3) ?
    C1 C2 C3 C15 . . . . 177.93(17) ?
    C2 C3 C4 C5 . . . . 0.8(2) ?
    C15 C3 C4 C5 . . . . -179.76(16) ?
    C2 C3 C4 C6 . . . . -172.7(2) ?
    C15 C3 C4 C6 . . . . 6.7(3) ?
    C3 C4 C5 N2 . . . . -176.16(16) ?
    C6 C4 C5 N2 . . . . -0.7(2) ?
    C3 C4 C5 N1 . . . . 0.9(3) ?
    C6 C4 C5 N1 . . . . 176.38(16) ?
    C5 C4 C6 N3 . . . . 0.4(2) ?
    C3 C4 C6 N3 . . . . 174.6(2) ?
    C5 C4 C6 C8 . . . . -177.7(2) ?
    C3 C4 C6 C8 . . . . -3.5(4) ?
    C3 C2 C7 N4 . . . . 171(8) ?
    C1 C2 C7 N4 . . . . -5(8) ?
    C14 C9 C10 C11 . . . . 0.3(3) ?
    N2 C9 C10 C11 . . . . 179.32(18) ?
    C9 C10 C11 C12 . . . . -1.3(3) ?
    C10 C11 C12 C13 . . . . 1.4(4) ?
    C11 C12 C13 C14 . . . . -0.3(4) ?
    C12 C13 C14 C9 . . . . -0.7(4) ?
    C10 C9 C14 C13 . . . . 0.7(3) ?
    N2 C9 C14 C13 . . . . -178.32(19) ?
    C2 C3 C15 C20 . . . . -124.5(2) ?
    C4 C3 C15 C20 . . . . 56.1(2) ?
    C2 C3 C15 C16 . . . . 54.0(2) ?
    C4 C3 C15 C16 . . . . -125.4(2) ?
    C20 C15 C16 C17 . . . . -1.0(3) ?
    C3 C15 C16 C17 . . . . -179.57(17) ?
    C15 C16 C17 C18 . . . . 0.0(3) ?
    C16 C17 C18 O2 . . . . -179.12(17) ?
    C16 C17 C18 C19 . . . . 1.1(3) ?
    O2 C18 C19 C20 . . . . 179.00(17) ?
    C17 C18 C19 C20 . . . . -1.3(3) ?
    C18 C19 C20 C15 . . . . 0.3(3) ?
    C16 C15 C20 C19 . . . . 0.8(3) ?
    C3 C15 C20 C19 . . . . 179.38(16) ?
    N2 C5 N1 C1 . . . . 175.58(17) ?
    C4 C5 N1 C1 . . . . -0.9(3) ?
    O1 C1 N1 C5 . . . . 177.60(16) ?
    C2 C1 N1 C5 . . . . -0.8(2) ?
    N1 C5 N2 N3 . . . . -176.14(17) ?
    C4 C5 N2 N3 . . . . 0.8(2) ?
    N1 C5 N2 C9 . . . . 1.4(3) ?
    C4 C5 N2 C9 . . . . 178.32(18) ?
    C10 C9 N2 C5 . . . . 44.7(3) ?
    C14 C9 N2 C5 . . . . -136.3(2) ?
    C10 C9 N2 N3 . . . . -137.97(19) ?
    C14 C9 N2 N3 . . . . 41.1(3) ?
    C4 C6 N3 N2 . . . . 0.0(2) ?
    C8 C6 N3 N2 . . . . 178.40(17) ?
    C5 N2 N3 C6 . . . . -0.5(2) ?
    C9 N2 N3 C6 . . . . -178.39(17) ?
    C17 C18 O2 C21 . . . . 177.44(17) ?
    C19 C18 O2 C21 . . . . -2.8(3) ?
loop_
    _geom_hbond_atom_site_label_D
    _geom_hbond_atom_site_label_H
    _geom_hbond_atom_site_label_A
    _geom_hbond_site_symmetry_A
    _geom_hbond_distance_DH
    _geom_hbond_distance_HA
    _geom_hbond_distance_DA
    _geom_hbond_angle_DHA
    N1 H1 O1 2_567 0.86 2.06 2.8523(18) 152.5
data_global
_journal_date_recd_electronic     2008-08-22
_journal_date_accepted     2008-08-30
_journal_name_full     'Acta Crystallographica, Section E'
_journal_year     2008
_journal_volume     64
_journal_issue     10
_journal_page_first     o1888
_journal_page_last     o1888
_journal_paper_category     QO
_journal_coeditor_code     XU2451
_publ_contact_author_name     'Xin-Ying Zhang'
_publ_contact_author_address
;
School of Chemical and Environmental Sciences
Henan Key Laboratory for Environmental Pollution Control
Henan Normal University
Xinxiang
Henan 453007
People's Republic of China
;
_publ_contact_author_email     'xyzh518@sohu.com'
_publ_contact_author_fax     '86-373-3326445'
_publ_contact_author_phone     '86-373-3329261'
_publ_section_title
;\
6,7-Dihydro-4-(4-methoxyphenyl)-3-methyl-6-oxo-1-phenyl-1<i>H</i>-pyrazolo[3,\
4-<i>b</i>]pyridine-5-carbonitrile
;
loop_
    _publ_author_name
    _publ_author_address
    'Zhang, Xin-Ying'
;
School of Chemical and Environmental Sciences
Henan Key Laboratory for Environmental Pollution Control
Henan Normal University
Xinxiang
Henan 453007
People's Republic of China
;
    'Li, Xiao-Yan'
;
School of Chemical and Environmental Sciences
Henan Key Laboratory for Environmental Pollution Control
Henan Normal University
Xinxiang
Henan 453007
People's Republic of China
;
    'Wang, Xia'
;
School of Chemical and Environmental Sciences
Henan Key Laboratory for Environmental Pollution Control
Henan Normal University
Xinxiang
Henan 453007
People's Republic of China
;
    'Li, Dong-Fang'
;
School of Chemical and Environmental Sciences
Henan Key Laboratory for Environmental Pollution Control
Henan Normal University
Xinxiang
Henan 453007
People's Republic of China
;
    'Fan, Xue-Sen'
;
School of Chemical and Environmental Sciences
Henan Key Laboratory for Environmental Pollution Control
Henan Normal University
Xinxiang
Henan 453007
People's Republic of China
;
