# Supplementary material for: 6,7-Dihydro-4-(4-methoxy­phen­yl)-3-methyl-6-oxo-1-phenyl-1H-pyrazolo[3,4-b]pyridine-5-carbonitrile
Source: Acta Crystallogr Sect E Struct Rep Online. 2008 Sep 6;64(Pt 10):o1888. doi: 10.1107/S1600536808027852 (PMC2959259; doi:10.1107/S1600536808027852)
Supplement: Supplementary file 2 [file e-64-o1888-Isup2.hkl]

# 
# h,k,l, Fc-squared, Fo-squared, sigma(Fo-squared) and status flag 
# 
data_I
_shelx_title ' AA in P-1' 
_shelx_refln_list_code          4 
_shelx_F_calc_maximum      158.60 
_exptl_crystal_F_000       372.00 
_reflns_d_resolution_high  0.8254 
 
loop_ 
 _symmetry_equiv_pos_as_xyz 
 'x, y, z' 
 '-x, -y, -z' 
 
_cell_length_a     7.0621 
_cell_length_b    11.0272 
_cell_length_c    12.1743 
_cell_angle_alpha  68.467 
_cell_angle_beta   78.949 
_cell_angle_gamma  87.471 
 
_shelx_F_squared_multiplier     1.000 
 
loop_ 
 _refln_index_h 
 _refln_index_k 
 _refln_index_l 
 _refln_F_squared_calc 
 _refln_F_squared_meas 
 _refln_F_squared_sigma 
 _refln_observed_status 
   1   0   0       13.90        9.35      0.60 o 
   2   0   0      248.43      200.77      2.96 o 
   3   0   0     1054.70     1103.34     10.38 o 
   4   0   0      562.76      564.32      5.94 o 
   5   0   0       94.49      104.86      2.64 o 
   6   0   0        6.39        6.20      1.58 o 
   7   0   0        2.03        1.42      1.32 o 
   8   0   0        9.95        9.51      3.16 o 
  -8   1   0        9.73        6.46      3.12 o 
  -7   1   0        0.00        0.05      1.23 o 
  -6   1   0        1.21        0.12      0.86 o 
  -5   1   0        3.18        2.12      0.70 o 
  -4   1   0      353.58      386.51      4.76 o 
  -3   1   0      174.72      157.39      2.57 o 
  -2   1   0       96.76      104.23      1.76 o 
  -1   1   0     4161.44     3721.38     34.99 o 
   1   1   0     1246.90     1165.38      8.74 o 
   2   1   0      378.32      362.17      3.53 o 
   3   1   0      386.63      402.41      7.19 o 
   4   1   0        0.10        0.73      0.52 o 
   5   1   0       31.31       31.10      2.26 o 
   6   1   0        7.56        6.61      1.56 o 
   7   1   0        0.69       -0.18      1.03 o 
   8   1   0       16.56       20.70      2.72 o 
  -8   2   0       17.00       14.57      3.92 o 
  -7   2   0       30.56       25.48      4.43 o 
  -6   2   0       42.85       47.50      3.57 o 
  -5   2   0       17.16       20.31      1.38 o 
  -4   2   0      164.78      161.80      3.05 o 
  -3   2   0       98.74      100.96      2.13 o 
  -2   2   0      377.92      346.12      3.65 o 
  -1   2   0     2859.00     2645.62     15.14 o 
   0   2   0       73.61       78.54      1.58 o 
   1   2   0       28.21       27.90      0.88 o 
   2   2   0     1504.82     1470.81      9.87 o 
   3   2   0        2.10        0.01      0.51 o 
   4   2   0      230.95      234.83      3.70 o 
   5   2   0        0.05       -0.03      0.82 o 
   6   2   0       60.91       62.80      5.77 o 
   7   2   0        8.08        4.37      1.48 o 
   8   2   0        4.20        5.62      1.84 o 
  -8   3   0       12.67       16.50      4.19 o 
  -7   3   0       42.20       43.25      5.26 o 
  -6   3   0       44.50       42.79      2.82 o 
  -5   3   0       20.75       20.08      1.43 o 
  -4   3   0       24.05       22.06      1.33 o 
  -3   3   0      320.20      324.37      4.18 o 
  -2   3   0       10.64        9.12      0.73 o 
  -1   3   0     1799.01     1754.57     11.17 o 
   0   3   0        6.71        8.93      0.60 o 
   1   3   0      860.41      849.97      7.60 o 
   2   3   0      168.96      161.07      2.56 o 
   3   3   0       18.18       20.74      1.16 o 
   4   3   0      316.73      310.66      4.48 o 
   5   3   0       40.38       36.28      2.47 o 
   6   3   0      107.09       90.13      4.10 o 
   7   3   0       10.33        9.14      1.94 o 
   8   3   0        3.34        3.86      1.67 o 
  -8   4   0        8.76        3.96      2.81 o 
  -7   4   0      176.68      204.45     10.16 o 
  -6   4   0        3.52        4.43      2.27 o 
  -5   4   0        8.54        9.78      1.20 o 
  -4   4   0        0.61       -0.12      0.57 o 
  -3   4   0       39.95       35.78      2.54 o 
  -2   4   0      410.41      409.09      4.65 o 
  -1   4   0     1476.44     1504.20     10.45 o 
   0   4   0        8.33        8.34      0.68 o 
   1   4   0        1.26        1.40      0.59 o 
   2   4   0        0.05        0.32      0.82 o 
   3   4   0        3.42        4.01      0.75 o 
   4   4   0       70.05       75.50      2.39 o 
   5   4   0       14.20       12.35      1.71 o 
   6   4   0       60.45       44.76      3.14 o 
   7   4   0       18.57       15.81      3.82 o 
  -7   5   0       17.15       19.04      4.14 o 
  -6   5   0        2.99        2.67      2.32 o 
  -5   5   0        5.66        4.84      1.36 o 
  -4   5   0      348.65      360.08      7.81 o 
  -3   5   0       24.88       17.83      1.25 o 
  -2   5   0      385.35      424.48      6.04 o 
  -1   5   0        2.46        2.32      0.58 o 
   0   5   0       42.07       36.97      2.34 o 
   1   5   0      175.27      170.99      3.76 o 
   2   5   0       43.89       42.39      1.57 o 
   3   5   0        9.94       13.16      1.60 o 
   4   5   0       30.82       29.46      1.69 o 
   5   5   0      174.43      162.29      5.01 o 
   6   5   0       11.20       12.41      2.78 o 
   7   5   0       20.16       13.76      3.52 o 
  -7   6   0        9.86        7.62      3.30 o 
  -6   6   0        1.83        0.51      1.83 o 
  -5   6   0        9.04       10.75      1.78 o 
  -4   6   0       23.87       22.94      1.60 o 
  -3   6   0        0.02        1.14      0.66 o 
  -2   6   0       19.45       18.24      1.27 o 
  -1   6   0       87.16       92.52      2.33 o 
   0   6   0       14.63       19.67      1.42 o 
   1   6   0       30.13       31.46      2.74 o 
   2   6   0      502.63      529.50      7.90 o 
   3   6   0        1.45        0.19      1.30 o 
   4   6   0        0.04        0.31      0.93 o 
   5   6   0      259.04      250.67      9.58 o 
   6   6   0        0.74       -0.31      1.31 o 
   7   6   0        3.18        3.30      2.54 o 
  -7   7   0        8.81       11.14      3.45 o 
  -6   7   0        5.76        5.61      2.63 o 
  -5   7   0       61.10       64.60      3.70 o 
  -4   7   0       13.90       11.42      2.29 o 
  -3   7   0       13.73       14.14      1.72 o 
  -2   7   0       40.93       38.73      2.73 o 
  -1   7   0       99.34      102.46      2.65 o 
   0   7   0       34.78       32.72      1.58 o 
   1   7   0        3.23        2.90      1.87 o 
   2   7   0       24.96       31.72      3.83 o 
   3   7   0       14.24       11.85      1.70 o 
   4   7   0       43.29       33.92      2.55 o 
   5   7   0       42.47       36.77      4.32 o 
   6   7   0        9.47        5.28      2.20 o 
  -6   8   0       12.10       13.59      3.36 o 
  -5   8   0       17.51       19.52      2.44 o 
  -4   8   0       22.48       24.06      2.41 o 
  -3   8   0       24.44       27.04      3.39 o 
  -2   8   0       10.31       13.20      1.58 o 
  -1   8   0      100.00      102.58      3.65 o 
   0   8   0       27.85       36.81      3.94 o 
   1   8   0       46.80       40.51      3.89 o 
   2   8   0      101.36      108.42      3.98 o 
   3   8   0      106.73       97.31      5.48 o 
   4   8   0        4.90        4.83      1.39 o 
   5   8   0        2.75        5.41      2.43 o 
   6   8   0       10.51        9.06      3.05 o 
  -5   9   0        4.05        5.72      1.72 o 
  -4   9   0        5.21        7.45      1.64 o 
  -3   9   0        0.09       -0.16      1.16 o 
  -2   9   0       78.77       75.31      3.36 o 
  -1   9   0        7.72        8.10      1.61 o 
   0   9   0       23.80       20.50      2.05 o 
   1   9   0       18.54       20.72      2.13 o 
   2   9   0      333.68      339.26      7.49 o 
   3   9   0      126.16      123.24      5.57 o 
   4   9   0       75.53       78.04      3.89 o 
   5   9   0       16.64       10.47      3.18 o 
  -5  10   0        1.50        3.61      2.25 o 
  -4  10   0        0.04        1.96      1.89 o 
  -3  10   0        1.04       -0.36      1.49 o 
  -2  10   0       30.27       31.83      4.10 o 
  -1  10   0        9.97        9.50      1.81 o 
   0  10   0       14.91       13.96      1.95 o 
   1  10   0        2.74        4.58      1.39 o 
   2  10   0        5.49        6.39      1.56 o 
   3  10   0       23.79       21.30      2.53 o 
   4  10   0        4.54        3.01      1.41 o 
  -4  11   0        0.12       -1.83      1.63 o 
  -3  11   0       12.92        6.21      2.72 o 
  -2  11   0        6.80        5.48      2.27 o 
  -1  11   0        2.11       -0.36      1.58 o 
   0  11   0        0.61        0.29      1.19 o 
   1  11   0        0.86        0.37      1.09 o 
   2  11   0        0.71        2.67      1.46 o 
   3  11   0        5.80        3.48      3.65 o 
  -2  12   0        4.47        6.06      2.90 o 
  -1  12   0        4.70        8.69      2.65 o 
   0  12   0       14.88       15.08      3.43 o 
   1  12   0        4.35        2.30      1.62 o 
   0 -12   1       37.14       37.56      3.56 o 
   1 -12   1        0.50        1.16      2.25 o 
  -3 -11   1       20.24       15.84      2.56 o 
  -2 -11   1        6.05        4.58      1.70 o 
  -1 -11   1      206.09      216.49      6.76 o 
   0 -11   1       11.32        9.84      2.43 o 
   1 -11   1        9.69        7.59      2.16 o 
   2 -11   1        1.29        4.30      2.67 o 
  -4 -10   1        2.12        2.66      1.55 o 
  -3 -10   1        0.26        1.02      1.19 o 
  -2 -10   1       26.98       26.58      2.79 o 
  -1 -10   1       91.41       98.31      6.77 o 
   0 -10   1       14.10       16.51      3.67 o 
   1 -10   1        2.87        3.54      1.42 o 
   2 -10   1       14.49       13.34      3.07 o 
   3 -10   1        0.23       -0.80      1.27 o 
   4 -10   1        0.51        1.18      1.71 o 
  -5  -9   1        0.00        1.47      2.47 o 
  -4  -9   1       20.02       15.81      2.29 o 
  -3  -9   1       42.63       37.91      2.92 o 
  -2  -9   1        0.03        0.57      1.00 o 
  -1  -9   1      154.00      145.41      4.92 o 
   0  -9   1       29.86       28.98      2.46 o 
   1  -9   1       82.63       80.06      3.59 o 
   2  -9   1        7.41        7.20      1.50 o 
   3  -9   1        3.87        3.79      2.00 o 
   4  -9   1        1.13        1.96      1.63 o 
   5  -9   1        0.30        1.40      1.87 o 
  -5  -8   1        1.53       -1.36      1.34 o 
  -4  -8   1        0.43        0.30      1.01 o 
  -3  -8   1      171.78      179.17      5.38 o 
  -2  -8   1        5.62        5.40      1.38 o 
  -1  -8   1        9.37        9.51      1.62 o 
   0  -8   1       60.92       61.99      3.00 o 
   1  -8   1       43.91       53.30      2.87 o 
   2  -8   1       34.75       35.26      2.43 o 
   3  -8   1        5.72        6.38      1.32 o 
   4  -8   1        1.72        3.65      1.35 o 
   5  -8   1        2.78        2.81      3.41 o 
   6  -8   1        9.88       15.57      3.56 o 
  -6  -7   1        0.34       -0.60      1.51 o 
  -5  -7   1       13.84       15.57      3.32 o 
  -4  -7   1        0.62        0.72      0.98 o 
  -3  -7   1       18.24       19.80      3.47 o 
  -2  -7   1       27.22       29.73      2.31 o 
  -1  -7   1       63.45       66.89      3.70 o 
   0  -7   1       29.33       32.89      3.27 o 
   1  -7   1      154.40      161.88      6.01 o 
   2  -7   1        3.58        4.66      0.90 o 
   3  -7   1       27.71       26.49      1.71 o 
   4  -7   1        0.77        0.27      0.90 o 
   5  -7   1       64.28       75.34      3.70 o 
   6  -7   1       12.51       15.55      3.43 o 
   7  -7   1        1.08        1.09      2.36 o 
  -6  -6   1        5.65        4.25      2.20 o 
  -5  -6   1       79.91       77.01      5.50 o 
  -4  -6   1        0.12       -0.05      0.92 o 
  -3  -6   1       52.00       53.52      2.74 o 
  -2  -6   1      130.23      128.37      3.95 o 
  -1  -6   1        2.10        2.33      1.17 o 
   0  -6   1        0.54        0.33      0.62 o 
   1  -6   1      455.60      492.51      5.69 o 
   2  -6   1      141.90      141.09      3.19 o 
   3  -6   1       74.03       85.35      2.60 o 
   4  -6   1       12.24       12.45      1.34 o 
   5  -6   1       80.61       73.94      3.48 o 
   6  -6   1       27.76       33.65      4.63 o 
   7  -6   1        0.01        0.67      1.94 o 
  -7  -5   1        1.97       -0.53      1.85 o 
  -6  -5   1        1.89        2.18      1.56 o 
  -5  -5   1       43.28       34.99      3.90 o 
  -4  -5   1        0.04        0.38      0.82 o 
  -3  -5   1      147.36      141.82      3.07 o 
  -2  -5   1      223.18      235.34      5.96 o 
  -1  -5   1      161.26      166.29      3.95 o 
   0  -5   1        2.33        0.71      0.45 o 
   1  -5   1       60.20       60.26      1.76 o 
   2  -5   1        7.87       14.16      1.21 o 
   3  -5   1        4.25        2.68      0.95 o 
   4  -5   1      166.59      169.13      3.66 o 
   5  -5   1        2.32        2.95      0.95 o 
   6  -5   1        7.50       10.56      2.98 o 
   7  -5   1        3.86        2.67      2.09 o 
  -7  -4   1       11.10       10.36      2.90 o 
  -6  -4   1       85.66       78.46      3.72 o 
  -5  -4   1       59.24       63.35      3.09 o 
  -4  -4   1       14.55       12.67      1.22 o 
  -3  -4   1        9.53        9.32      0.95 o 
  -2  -4   1      305.05      359.49      4.31 o 
  -1  -4   1       63.44       74.45      2.43 o 
   0  -4   1        0.25        0.12      0.34 o 
   1  -4   1        0.13        0.60      0.43 o 
   2  -4   1        3.77        6.00      0.76 o 
   3  -4   1        0.36        0.19      0.55 o 
   4  -4   1       52.02       51.43      1.98 o 
   5  -4   1       31.82       36.59      3.63 o 
   6  -4   1        0.15        0.22      1.04 o 
   7  -4   1        0.16       -0.71      1.78 o 
   8  -4   1      103.81      109.29      8.08 o 
  -7  -3   1        7.05        4.00      1.67 o 
  -6  -3   1        8.57        7.46      2.36 o 
  -5  -3   1       90.97       87.41      3.83 o 
  -4  -3   1        5.11        3.51      1.02 o 
  -3  -3   1      194.77      198.93      4.09 o 
  -2  -3   1     2256.63     2407.95     15.25 o 
  -1  -3   1      278.20      276.37      3.05 o 
   0  -3   1      331.63      299.50      4.24 o 
   1  -3   1      676.95      629.86      5.39 o 
   2  -3   1       37.90       44.66      1.45 o 
   3  -3   1       15.60       13.40      1.34 o 
   4  -3   1       10.38        9.70      0.99 o 
   5  -3   1       30.40       31.35      1.82 o 
   6  -3   1        2.93        4.91      1.49 o 
   7  -3   1       98.37      112.43      7.46 o 
   8  -3   1        0.54        3.76      2.14 o 
  -8  -2   1        0.70        0.12      1.40 o 
  -7  -2   1        7.40        5.54      1.59 o 
  -6  -2   1        0.79       -0.32      0.95 o 
  -5  -2   1       72.75       74.39      2.47 o 
  -4  -2   1        4.39        6.13      1.16 o 
  -3  -2   1      837.01      928.28      7.92 o 
  -2  -2   1       27.45       26.54      1.10 o 
  -1  -2   1       25.79       23.24      0.85 o 
   0  -2   1        9.03        8.31      0.71 o 
   1  -2   1     2824.41     2758.34     17.29 o 
   2  -2   1        4.82        5.27      0.61 o 
   3  -2   1        7.20        3.76      0.62 o 
   4  -2   1        1.04        0.84      0.53 o 
   5  -2   1       13.90       13.33      1.20 o 
   6  -2   1       10.05       11.09      1.75 o 
   7  -2   1       30.93       33.92      2.93 o 
   8  -2   1       22.57       24.34      4.79 o 
  -8  -1   1       13.61       19.71      4.14 o 
  -7  -1   1       27.70       30.83      2.85 o 
  -6  -1   1      103.53       95.81      3.98 o 
  -5  -1   1       81.97       79.13      2.46 o 
  -4  -1   1        1.72        0.29      0.58 o 
  -3  -1   1     1012.69     1057.50      8.47 o 
  -2  -1   1     1165.29     1056.67      7.70 o 
  -1  -1   1       38.81       34.65      0.93 o 
   0  -1   1      661.67      639.30      5.49 o 
   1  -1   1      712.70      685.99      4.86 o 
   2  -1   1     1700.30     1576.37     12.01 o 
   3  -1   1        2.17        1.06      0.62 o 
   4  -1   1        0.93        0.08      0.47 o 
   5  -1   1       12.72       12.07      1.60 o 
   6  -1   1      177.11      176.16      5.27 o 
   7  -1   1      180.32      182.18      5.80 o 
   8  -1   1       18.17       22.56      4.52 o 
  -8   0   1        1.96       -1.38      2.14 o 
  -7   0   1       22.52       22.36      3.16 o 
  -6   0   1      165.54      157.67      8.66 o 
  -5   0   1       37.02       33.76      1.72 o 
  -4   0   1      271.57      272.87      4.06 o 
  -3   0   1      351.17      328.40      3.99 o 
  -2   0   1       99.46      100.54      1.82 o 
  -1   0   1      139.25      121.36      1.56 o 
   1   0   1       37.04       34.40      1.03 o 
   2   0   1       82.06       77.38      2.36 o 
   3   0   1     1237.53     1248.50      8.86 o 
   4   0   1       15.46       15.00      1.22 o 
   5   0   1        0.11       -0.53      0.88 o 
   6   0   1      103.67      101.38      4.03 o 
   7   0   1       54.56       51.77      3.41 o 
   8   0   1        8.48        7.62      1.93 o 
  -8   1   1       23.71       33.52      5.21 o 
  -7   1   1        9.57       10.60      3.36 o 
  -6   1   1        0.02       -0.50      0.81 o 
  -5   1   1       10.94       11.91      1.16 o 
  -4   1   1       30.28       25.84      2.06 o 
  -3   1   1       68.27       71.18      1.81 o 
  -2   1   1      469.30      492.68      7.10 o 
  -1   1   1      144.88      127.37      2.16 o 
   1   1   1       66.83       56.01      1.33 o 
   2   1   1      635.56      624.58      6.67 o 
   3   1   1      134.70      140.44      2.19 o 
   4   1   1      328.29      360.12      5.05 o 
   5   1   1      243.59      225.69      5.39 o 
   6   1   1      276.84      255.86      6.35 o 
   7   1   1        3.08        2.27      1.76 o 
   8   1   1        3.46        2.52      1.57 o 
  -8   2   1        4.24        7.75      3.39 o 
  -7   2   1        2.50        3.45      2.47 o 
  -6   2   1      328.05      342.96      7.26 o 
  -5   2   1       59.84       64.27      3.00 o 
  -4   2   1       55.29       65.74      2.16 o 
  -3   2   1       32.93       29.19      1.22 o 
  -2   2   1      820.57      725.99     12.71 o 
  -1   2   1     4466.72     4358.33     29.56 o 
   0   2   1      818.31      789.66      9.38 o 
   1   2   1      857.49      824.41      5.74 o 
   2   2   1       72.47       74.12      2.37 o 
   3   2   1      394.51      435.44      4.45 o 
   4   2   1        0.17        0.79      0.51 o 
   5   2   1       34.99       32.92      2.35 o 
   6   2   1       40.74       37.01      5.91 o 
   7   2   1       13.65       18.27      3.71 o 
   8   2   1        5.31        4.26      2.38 o 
  -8   3   1        4.81        5.84      3.25 o 
  -7   3   1      226.15      236.41     10.91 o 
  -6   3   1       38.87       33.12      4.34 o 
  -5   3   1        0.90        2.13      0.73 o 
  -4   3   1       41.53       40.46      1.66 o 
  -3   3   1      133.11      124.47      2.43 o 
  -2   3   1      112.02       99.19      1.89 o 
  -1   3   1     3602.35     3438.79     19.55 o 
   0   3   1     2088.22     1953.06     13.09 o 
   1   3   1       15.52       15.57      1.38 o 
   2   3   1        8.28       10.20      0.72 o 
   3   3   1      867.21      919.37      7.66 o 
   4   3   1      206.03      194.91      3.80 o 
   5   3   1      238.53      227.05      7.97 o 
   6   3   1      218.23      197.67      5.79 o 
   7   3   1       10.22       12.26      2.12 o 
   8   3   1       12.03       12.73      3.10 o 
  -7   4   1       91.16       99.91      7.33 o 
  -6   4   1        5.71        9.62      2.74 o 
  -5   4   1      125.91      135.07      4.40 o 
  -4   4   1      174.72      162.73      3.28 o 
  -3   4   1        0.42       -0.18      0.46 o 
  -2   4   1       94.30      109.09      2.17 o 
  -1   4   1        3.72        3.06      0.53 o 
   0   4   1       13.37       13.75      0.80 o 
   1   4   1       67.69       60.22      1.92 o 
   2   4   1      946.83      956.62      7.79 o 
   3   4   1     1029.02     1039.18      8.74 o 
   4   4   1        1.40        0.15      0.57 o 
   5   4   1       71.10       65.59      3.17 o 
   6   4   1        0.00        0.19      0.99 o 
   7   4   1        9.55        5.57      1.98 o 
   8   4   1        8.72        8.80      3.45 o 
  -7   5   1       43.53       48.62      5.75 o 
  -6   5   1        3.28        4.90      2.32 o 
  -5   5   1       35.77       31.70      4.89 o 
  -4   5   1      182.01      177.63      8.20 o 
  -3   5   1       18.73       16.99      1.17 o 
  -2   5   1      926.40      894.08      7.83 o 
  -1   5   1        0.31        0.14      0.45 o 
   0   5   1      912.22      947.99      8.35 o 
   1   5   1       44.42       55.92      2.09 o 
   2   5   1       31.23       36.38      1.66 o 
   3   5   1       60.48       60.93      1.98 o 
   4   5   1      160.50      155.57      3.34 o 
   5   5   1        1.39        1.12      0.90 o 
   6   5   1        6.60        8.08      1.83 o 
   7   5   1        0.45       -0.12      2.26 o 
  -7   6   1        2.43        0.13      1.98 o 
  -6   6   1        0.09        1.16      1.74 o 
  -5   6   1       72.30       80.16      3.70 o 
  -4   6   1       55.54       57.67      3.09 o 
  -3   6   1        3.61        3.08      0.76 o 
  -2   6   1        0.78       -0.31      0.57 o 
  -1   6   1       23.89       23.84      1.28 o 
   0   6   1      221.69      240.64      4.09 o 
   1   6   1       44.97       48.78      2.20 o 
   2   6   1      250.83      296.50      5.45 o 
   3   6   1       24.37       27.05      1.53 o 
   4   6   1       77.49       68.57      5.15 o 
   5   6   1        5.94        6.15      1.48 o 
   6   6   1        3.58        1.56      1.71 o 
   7   6   1        2.28        0.27      2.16 o 
  -7   7   1        0.48        4.12      2.85 o 
  -6   7   1        8.03        9.71      1.90 o 
  -5   7   1        0.13        2.40      1.39 o 
  -4   7   1       21.46       25.00      2.37 o 
  -3   7   1       63.43       70.76      5.23 o 
  -2   7   1       34.38       31.45      1.70 o 
  -1   7   1        0.75        0.67      0.60 o 
   0   7   1      239.34      234.91      6.10 o 
   1   7   1      167.16      170.77      3.33 o 
   2   7   1        0.52        1.36      0.96 o 
   3   7   1        8.70        8.96      2.27 o 
   4   7   1      177.24      187.86      5.08 o 
   5   7   1       43.68       41.16      4.45 o 
   6   7   1       10.86       10.56      2.72 o 
   7   7   1       14.39       19.87      4.43 o 
  -6   8   1       10.78        9.10      2.00 o 
  -5   8   1        5.13        9.15      1.85 o 
  -4   8   1        6.20        4.81      1.44 o 
  -3   8   1       42.69       54.48      3.19 o 
  -2   8   1        0.17       -0.42      0.60 o 
  -1   8   1       14.80       11.81      2.53 o 
   0   8   1       18.82       23.90      2.29 o 
   1   8   1      545.81      541.73      8.67 o 
   2   8   1      708.05      692.50     10.01 o 
   3   8   1        7.20        6.48      1.43 o 
   4   8   1      125.28      122.53      4.35 o 
   5   8   1        0.78        0.49      1.58 o 
   6   8   1        2.55        3.18      2.41 o 
  -6   9   1        0.92        1.71      1.45 o 
  -5   9   1        1.48        1.22      1.38 o 
  -4   9   1        2.99        6.40      1.55 o 
  -3   9   1        0.85        0.57      1.09 o 
  -2   9   1        0.04       -0.42      0.96 o 
  -1   9   1       16.83       19.63      2.36 o 
   0   9   1        7.78        6.56      1.47 o 
   1   9   1      236.52      242.96      5.85 o 
   2   9   1      121.06      119.12      4.24 o 
   3   9   1       83.06       83.30      3.72 o 
   4   9   1       11.46       14.27      3.50 o 
   5   9   1        0.78        2.05      2.12 o 
  -5  10   1        5.06        1.69      1.68 o 
  -4  10   1        3.79        3.90      2.12 o 
  -3  10   1        3.17        4.01      1.98 o 
  -2  10   1        0.02        3.76      1.89 o 
  -1  10   1       10.02        6.64      2.58 o 
   0  10   1       43.37       41.58      2.87 o 
   1  10   1       92.66       96.00      4.00 o 
   2  10   1       36.91       34.02      2.69 o 
   3  10   1       64.24       60.95      3.58 o 
   4  10   1       17.84       19.75      3.92 o 
   5  10   1        3.07        6.77      2.83 o 
  -4  11   1       15.05       18.89      3.88 o 
  -3  11   1       16.73       18.35      3.67 o 
  -2  11   1        0.13       -1.22      1.29 o 
  -1  11   1        0.54        0.09      1.71 o 
   0  11   1       12.11        6.39      2.29 o 
   1  11   1        0.07        1.06      1.20 o 
   2  11   1        4.93        3.30      1.35 o 
   3  11   1       14.23       14.77      2.34 o 
   4  11   1       46.84       54.74      5.95 o 
  -2  12   1        0.67        3.14      2.05 o 
  -1  12   1        0.13        0.87      2.52 o 
   0  12   1        5.87        5.32      2.25 o 
   1  12   1        0.00        0.31      1.20 o 
   2  12   1        0.50        0.41      1.37 o 
  -2 -11   2        7.75        7.81      2.09 o 
  -1 -11   2        3.57        3.45      1.70 o 
   0 -11   2       13.95       12.97      5.45 o 
   1 -11   2        5.84        5.96      1.81 o 
   2 -11   2        0.62       -0.96      2.36 o 
   3 -11   2        2.85        0.58      2.25 o 
  -3 -10   2        6.63        7.99      1.95 o 
  -2 -10   2       24.56       27.75      2.91 o 
  -1 -10   2      165.56      160.03      5.76 o 
   0 -10   2        0.32       -0.32      1.13 o 
   1 -10   2       34.44       36.65      3.08 o 
   2 -10   2        0.09        0.17      1.16 o 
   3 -10   2       47.06       46.97      4.97 o 
   4 -10   2        6.08        6.61      2.67 o 
  -4  -9   2       26.27       29.43      2.97 o 
  -3  -9   2        0.00        0.17      1.13 o 
  -2  -9   2        2.40        2.42      4.26 o 
  -1  -9   2      309.92      331.07      7.79 o 
   0  -9   2       36.32       44.02      3.00 o 
   1  -9   2        3.28        2.78      1.22 o 
   2  -9   2       45.47       45.09      3.03 o 
   3  -9   2        6.94        4.94      1.39 o 
   4  -9   2        6.02        3.88      2.05 o 
   5  -9   2        0.11       -1.94      1.54 o 
  -5  -8   2        0.04        0.45      1.69 o 
  -4  -8   2       19.84       14.26      2.17 o 
  -3  -8   2       10.36        8.79      1.70 o 
  -2  -8   2      291.66      286.25      7.00 o 
  -1  -8   2       23.69       25.47      2.34 o 
   0  -8   2        5.73        4.89      1.34 o 
   1  -8   2       10.92       10.59      1.70 o 
   2  -8   2       74.52       67.29      3.23 o 
   3  -8   2        0.45       -0.67      0.77 o 
   4  -8   2        5.45        5.90      2.18 o 
   5  -8   2        0.12       -1.29      1.11 o 
  -6  -7   2        4.33        4.19      2.07 o 
  -5  -7   2        2.81        4.77      2.29 o 
  -4  -7   2      153.07      145.52      5.04 o 
  -3  -7   2        4.85        2.70      1.24 o 
  -2  -7   2        4.69        4.08      1.26 o 
  -1  -7   2      107.80      109.72      4.97 o 
   0  -7   2       34.81       36.18      2.41 o 
   1  -7   2        0.79        1.81      0.98 o 
   2  -7   2        9.62        8.73      2.86 o 
   3  -7   2        5.28        5.93      1.29 o 
   4  -7   2        1.38        1.95      0.92 o 
   5  -7   2        1.07        0.43      1.15 o 
   6  -7   2        5.83        2.92      2.09 o 
  -6  -6   2        8.25        5.50      2.18 o 
  -5  -6   2        0.50        0.62      1.14 o 
  -4  -6   2      147.02      131.55      4.52 o 
  -3  -6   2      162.18      153.91      4.67 o 
  -2  -6   2        9.39        8.67      1.45 o 
  -1  -6   2        0.43        1.26      0.86 o 
   0  -6   2       10.03       11.22      1.48 o 
   1  -6   2        0.89        1.55      0.81 o 
   2  -6   2       82.55       87.09      3.41 o 
   3  -6   2        0.03        1.28      0.75 o 
   4  -6   2       21.34       18.62      1.56 o 
   5  -6   2       77.20       76.73      2.83 o 
   6  -6   2        2.06        2.03      1.89 o 
   7  -6   2        4.06        3.56      2.58 o 
  -7  -5   2        1.34       -1.45      1.40 o 
  -6  -5   2       33.90       27.97      4.10 o 
  -5  -5   2      133.16      118.99      5.75 o 
  -4  -5   2       15.90       13.76      1.82 o 
  -3  -5   2       56.18       52.83      4.71 o 
  -2  -5   2        0.35        1.85      0.88 o 
  -1  -5   2        3.66        3.03      0.95 o 
   0  -5   2       42.23       37.00      2.72 o 
   1  -5   2       14.10        9.70      1.46 o 
   2  -5   2       70.65       75.12      2.19 o 
   3  -5   2       18.61       22.73      1.46 o 
   4  -5   2        8.66        8.57      1.28 o 
   5  -5   2        2.79        2.93      0.93 o 
   6  -5   2        4.47        2.38      2.20 o 
   7  -5   2        0.12       -0.38      1.76 o 
  -6  -4   2        0.35        2.29      1.65 o 
  -5  -4   2      112.77       91.80      3.72 o 
  -4  -4   2        5.72        6.81      1.36 o 
  -3  -4   2       77.37       79.34      2.29 o 
  -2  -4   2       86.09       82.15      1.97 o 
  -1  -4   2      439.69      413.53      8.89 o 
   0  -4   2       75.63       77.19      2.55 o 
   1  -4   2       93.95       93.73      4.01 o 
   2  -4   2        0.03       -0.13      0.48 o 
   3  -4   2       55.21       65.08      2.35 o 
   4  -4   2      121.21      123.09      3.04 o 
   5  -4   2       24.21       24.72      2.75 o 
   6  -4   2       11.35        8.67      1.74 o 
   7  -4   2        9.29        6.66      2.67 o 
   8  -4   2       16.56       14.30      3.85 o 
  -7  -3   2       10.07        5.79      2.63 o 
  -6  -3   2       97.68       88.46      9.03 o 
  -5  -3   2      212.55      209.50      4.32 o 
  -4  -3   2       48.84       48.25      2.03 o 
  -3  -3   2      206.46      229.85      3.75 o 
  -2  -3   2       21.55       25.93      1.52 o 
  -1  -3   2      616.54      612.81      7.35 o 
   0  -3   2      347.88      324.71      4.83 o 
   1  -3   2     1408.95     1390.76      9.61 o 
   2  -3   2       15.86       19.55      1.08 o 
   3  -3   2       75.25       74.96      2.05 o 
   4  -3   2        0.34       -0.04      0.56 o 
   5  -3   2        0.13       -0.20      0.83 o 
   6  -3   2        1.36        0.38      0.97 o 
   7  -3   2        8.86        5.60      1.56 o 
   8  -3   2        7.34        6.99      2.85 o 
  -7  -2   2       44.67       52.43      3.61 o 
  -6  -2   2        1.07        1.03      1.12 o 
  -5  -2   2       53.36       52.05      2.46 o 
  -4  -2   2        2.78        3.36      0.80 o 
  -3  -2   2        1.04        0.22      0.54 o 
  -2  -2   2      309.23      332.68      3.93 o 
  -1  -2   2      462.54      430.37      6.02 o 
   0  -2   2      260.34      244.65      3.72 o 
   1  -2   2     5254.25     4946.35     27.05 o 
   2  -2   2      910.71      919.99     10.76 o 
   3  -2   2      920.26      946.78      7.92 o 
   4  -2   2        0.93        3.50      0.71 o 
   5  -2   2       63.48       67.98      3.09 o 
   6  -2   2        2.09        2.43      1.14 o 
   7  -2   2       32.07       29.21      2.80 o 
   8  -2   2        1.37        1.63      1.92 o 
  -7  -1   2       12.72       12.88      2.14 o 
  -6  -1   2      105.39       93.59      7.10 o 
  -5  -1   2      268.73      262.19      4.63 o 
  -4  -1   2        0.10        0.11      0.57 o 
  -3  -1   2      139.92      163.87      2.97 o 
  -2  -1   2     2575.36     2701.30     19.89 o 
  -1  -1   2      369.20      401.64      3.68 o 
   0  -1   2      120.54      139.59      2.44 o 
   1  -1   2    25153.62    22216.52    117.39 o 
   2  -1   2     2568.50     2517.66     15.04 o 
   3  -1   2      468.93      436.46      4.51 o 
   4  -1   2      412.27      400.82      4.97 o 
   5  -1   2      261.52      267.69      5.92 o 
   6  -1   2      163.55      169.50      5.19 o 
   7  -1   2       99.56       97.54      4.38 o 
   8  -1   2        2.24        1.15      1.33 o 
  -8   0   2        8.61       12.81      3.61 o 
  -7   0   2        5.58        4.50      2.49 o 
  -6   0   2       33.28       33.21      2.63 o 
  -5   0   2        8.80        8.98      1.12 o 
  -4   0   2      132.36      152.37      3.14 o 
  -3   0   2      669.18      727.95      6.77 o 
  -2   0   2      113.31      116.38      2.09 o 
  -1   0   2      609.04      536.59      4.34 o 
   0   0   2      995.60      911.87     15.72 o 
   1   0   2     4394.86     3894.36     21.18 o 
   2   0   2     2353.95     2131.56     22.72 o 
   3   0   2      863.57      841.12      9.27 o 
   4   0   2        8.18        4.28      0.60 o 
   5   0   2       91.19       86.57      3.37 o 
   6   0   2        0.23       -0.88      0.86 o 
   7   0   2        5.84        3.61      1.45 o 
   8   0   2        0.09       -1.37      1.16 o 
  -8   1   2        1.95       -1.27      2.16 o 
  -7   1   2        1.34       -0.18      1.83 o 
  -6   1   2       22.50       21.95      2.17 o 
  -5   1   2       58.81       60.93      2.23 o 
  -4   1   2       85.74       79.57      2.24 o 
  -3   1   2      477.18      494.60      5.24 o 
  -2   1   2       24.60       25.71      1.02 o 
  -1   1   2      551.16      489.19      5.26 o 
   0   1   2     2039.80     1890.52     18.77 o 
   1   1   2     1602.94     1447.69     11.15 o 
   2   1   2      243.30      236.01      3.77 o 
   3   1   2      227.85      229.49      6.12 o 
   4   1   2       26.93       26.86      1.86 o 
   5   1   2      259.69      255.58      5.78 o 
   6   1   2      157.41      154.71      5.22 o 
   7   1   2       14.13       13.12      5.61 o 
   8   1   2        0.02        0.79      1.89 o 
  -8   2   2        0.56       -0.31      2.67 o 
  -7   2   2       59.50       67.66      6.39 o 
  -6   2   2       48.23       61.56      5.55 o 
  -5   2   2      107.71      108.90      2.89 o 
  -4   2   2       71.72       73.25      2.13 o 
  -3   2   2      342.26      363.28      4.30 o 
  -2   2   2      124.10      120.11      1.95 o 
  -1   2   2      167.44      178.62      4.50 o 
   0   2   2     3082.41     2854.47     27.59 o 
   1   2   2     1069.69      962.61      6.51 o 
   2   2   2      454.38      475.10      5.89 o 
   3   2   2      269.20      250.57      4.66 o 
   4   2   2       22.93       19.58      1.69 o 
   5   2   2      138.82      142.99      4.36 o 
   6   2   2        5.92        5.41      1.49 o 
   7   2   2       41.14       40.17      3.14 o 
   8   2   2       13.65       12.28      2.30 o 
  -7   3   2       94.57      100.78      7.42 o 
  -6   3   2      150.76      134.68      7.71 o 
  -5   3   2        4.74        6.06      1.37 o 
  -4   3   2      101.22      102.62      2.50 o 
  -3   3   2      172.71      180.38      3.90 o 
  -2   3   2       15.79       17.90      1.25 o 
  -1   3   2     3549.21     3435.60     24.89 o 
   0   3   2     5059.53     4862.33     31.90 o 
   1   3   2      932.27      884.19      8.06 o 
   2   3   2        0.86        0.40      0.44 o 
   3   3   2      480.06      492.57      4.87 o 
   4   3   2        0.00        0.23      0.49 o 
   5   3   2      123.22      121.20      6.38 o 
   6   3   2      220.35      202.74      5.85 o 
   7   3   2        5.25        3.71      1.51 o 
   8   3   2       25.48       21.25      4.99 o 
  -7   4   2       51.28       44.88      5.63 o 
  -6   4   2       77.79       73.65      3.61 o 
  -5   4   2       14.39       10.84      1.67 o 
  -4   4   2       10.97       12.98      1.65 o 
  -3   4   2       94.03      103.06      2.46 o 
  -2   4   2       97.87      113.81      2.04 o 
  -1   4   2     1083.67     1063.28      7.77 o 
   0   4   2       49.69       49.86      1.33 o 
   1   4   2       31.23       43.46      1.59 o 
   2   4   2        7.97        8.63      0.74 o 
   3   4   2        1.59        5.60      0.72 o 
   4   4   2       53.61       46.82      1.69 o 
   5   4   2      147.94      155.74      4.79 o 
   6   4   2      123.28      140.57      5.02 o 
   7   4   2        8.62        4.96      1.61 o 
   8   4   2        1.57        1.67      1.69 o 
  -7   5   2       84.39       98.37      7.44 o 
  -6   5   2       56.07       51.19      3.33 o 
  -5   5   2       17.90       15.51      1.98 o 
  -4   5   2        4.11        6.66      1.36 o 
  -3   5   2      374.97      348.22      7.44 o 
  -2   5   2      469.28      482.97      5.15 o 
  -1   5   2      928.48      935.52      7.65 o 
   0   5   2      853.22      927.42      7.62 o 
   1   5   2       52.46       49.73      1.90 o 
   2   5   2      106.97       98.13      2.93 o 
   3   5   2      104.72       94.26      2.36 o 
   4   5   2        2.43        1.90      0.69 o 
   5   5   2       19.03       16.72      2.53 o 
   6   5   2        7.35        5.74      1.66 o 
   7   5   2        4.64        2.87      1.49 o 
  -7   6   2        1.23        1.45      2.09 o 
  -6   6   2       43.96       51.06      7.02 o 
  -5   6   2       13.90       14.33      2.03 o 
  -4   6   2      130.74      122.23      4.39 o 
  -3   6   2       17.15       22.17      2.01 o 
  -2   6   2      248.17      231.50      4.98 o 
  -1   6   2     1225.68     1229.55     11.56 o 
   0   6   2      253.55      253.56      4.11 o 
   1   6   2       33.99       33.99      1.74 o 
   2   6   2      564.79      579.31      7.84 o 
   3   6   2      125.29      145.78      3.14 o 
   4   6   2      114.75      124.98      3.51 o 
   5   6   2        2.54        1.84      1.10 o 
   6   6   2        2.77        2.78      1.32 o 
   7   6   2        5.95       11.78      2.35 o 
  -7   7   2        3.71        7.35      3.07 o 
  -6   7   2        3.38        3.04      1.39 o 
  -5   7   2       42.32       38.78      3.15 o 
  -4   7   2        5.53        7.22      1.59 o 
  -3   7   2       59.70       59.25      3.04 o 
  -2   7   2        0.11        1.28      0.95 o 
  -1   7   2       54.49       53.41      1.88 o 
   0   7   2       56.55       70.72      2.15 o 
   1   7   2       82.13       79.47      2.86 o 
   2   7   2       17.53       19.64      1.63 o 
   3   7   2       95.04       98.87      2.79 o 
   4   7   2      152.26      155.39     10.00 o 
   5   7   2        0.32       -0.54      0.95 o 
   7   7   2       50.32       57.02      6.17 o 
  -6   8   2        0.11       -0.04      1.24 o 
  -5   8   2        4.77        6.91      1.72 o 
  -4   8   2       18.51       22.16      2.40 o 
  -3   8   2       30.53       30.14      2.52 o 
  -2   8   2      149.35      167.73      5.22 o 
  -1   8   2       39.74       44.83      1.94 o 
   0   8   2       40.57       41.26      1.83 o 
   1   8   2       17.30       19.99      1.42 o 
   2   8   2       59.50       59.76      3.49 o 
   3   8   2      353.65      353.02      6.95 o 
   4   8   2      308.52      328.77     10.87 o 
   5   8   2       36.42       29.31      4.03 o 
   6   8   2        6.80        3.54      2.32 o 
  -6   9   2       11.53       14.41      2.48 o 
  -5   9   2        9.87        7.72      1.92 o 
  -4   9   2        7.44        6.72      1.68 o 
  -3   9   2        0.02        0.67      1.16 o 
  -2   9   2        0.05        0.82      0.98 o 
  -1   9   2       10.39        2.42      2.72 o 
   0   9   2        7.12        5.78      1.05 o 
   1   9   2       10.33        6.96      1.41 o 
   2   9   2       15.86       16.03      2.00 o 
   3   9   2        2.86        1.55      2.35 o 
   4   9   2       19.46       19.04      3.47 o 
   5   9   2       23.91       22.49      3.92 o 
   6   9   2       17.46       16.99      3.81 o 
  -5  10   2        5.33        2.05      3.55 o 
  -4  10   2        9.51        2.64      4.54 o 
  -3  10   2        6.28        4.98      1.61 o 
  -2  10   2        3.14        2.41      2.09 o 
  -1  10   2        1.56        5.52      2.16 o 
   0  10   2        0.15        2.09      1.04 o 
   1  10   2       20.62       22.06      2.23 o 
   2  10   2       24.59       24.07      5.22 o 
   3  10   2        9.53        8.55      1.70 o 
   4  10   2        1.99        1.87      1.89 o 
   5  10   2        9.31        7.93      3.01 o 
  -4  11   2       65.86       77.79      6.46 o 
  -3  11   2        6.99        5.81      2.43 o 
  -2  11   2        0.04        1.94      1.76 o 
  -1  11   2        4.31        0.60      1.94 o 
   0  11   2      114.72      125.30      7.22 o 
   1  11   2        3.75        0.41      1.06 o 
   2  11   2       16.16       23.65      4.31 o 
   3  11   2        0.98        3.45      1.60 o 
   4  11   2        1.23        3.90      2.32 o 
  -3  12   2       20.10       14.41      3.50 o 
  -2  12   2        1.76        2.81      2.12 o 
  -1  12   2       48.90       35.92      5.01 o 
   0  12   2       19.80       18.66      3.88 o 
   1  12   2       24.52       29.26      3.94 o 
   2  12   2        0.23        0.43      1.18 o 
   3  12   2        2.96        3.53      1.68 o 
   0 -11   3      147.09      166.96      6.33 o 
   1 -11   3        2.39        2.60      1.49 o 
  -2 -10   3       33.36       29.76      3.16 o 
  -1 -10   3       30.11       32.01      3.11 o 
   0 -10   3        1.28        2.58      1.37 o 
   1 -10   3        1.35       -0.12      1.21 o 
   2 -10   3       33.68       36.41      3.16 o 
   3 -10   3        3.63        2.12      1.44 o 
   4 -10   3        1.33        3.18      2.47 o 
  -4  -9   3        0.01        0.59      1.75 o 
  -3  -9   3        6.93        7.56      1.89 o 
  -2  -9   3      107.85      115.66      4.87 o 
  -1  -9   3        4.32        5.33      2.37 o 
   0  -9   3        4.20        1.61      1.12 o 
   1  -9   3       11.80       12.28      2.02 o 
   2  -9   3       25.59       20.05      2.37 o 
   3  -9   3       13.06       11.44      2.02 o 
   4  -9   3        0.07       -0.85      1.56 o 
   5  -9   3        1.07        0.53      2.07 o 
  -5  -8   3        4.95        7.93      2.76 o 
  -4  -8   3        0.29       -1.10      0.97 o 
  -3  -8   3        2.33        1.31      1.21 o 
  -2  -8   3       49.48       54.27      3.41 o 
  -1  -8   3      124.44      136.12      4.84 o 
   0  -8   3       29.29       25.28      2.44 o 
   1  -8   3        9.55       11.23      1.85 o 
   2  -8   3        7.62        7.77      1.57 o 
   3  -8   3        6.58        2.75      2.28 o 
   4  -8   3        0.60        1.69      1.14 o 
   5  -8   3        8.34        5.92      2.29 o 
  -5  -7   3       17.98       22.63      6.18 o 
  -4  -7   3       13.44       10.74      1.93 o 
  -3  -7   3        2.80        1.17      1.05 o 
  -2  -7   3        4.73        7.80      1.54 o 
  -1  -7   3      160.69      180.96      5.25 o 
   0  -7   3       70.98       69.95      3.29 o 
   1  -7   3        9.85       10.53      2.42 o 
   2  -7   3      156.30      153.62      4.66 o 
   3  -7   3        0.83        1.20      1.00 o 
   4  -7   3       38.67       36.88      3.72 o 
   5  -7   3        0.01        1.14      1.65 o 
   6  -7   3       13.01        6.15      2.67 o 
  -6  -6   3        9.48        6.97      2.74 o 
  -5  -6   3        8.13       10.76      1.84 o 
  -4  -6   3      230.92      216.82      6.12 o 
  -3  -6   3      150.93      139.97      4.67 o 
  -2  -6   3       98.82       95.53      3.71 o 
  -1  -6   3       65.56       65.44      4.61 o 
   0  -6   3        1.07        1.11      0.90 o 
   1  -6   3        3.42        2.72      0.99 o 
   2  -6   3        0.00       -0.50      1.55 o 
   3  -6   3        5.65        6.47      1.08 o 
   4  -6   3        1.93        1.24      0.82 o 
   5  -6   3        8.84        4.98      1.29 o 
   6  -6   3        0.74        1.22      1.67 o 
   7  -6   3        3.75        6.35      2.67 o 
  -6  -5   3        0.43        0.78      1.58 o 
  -5  -5   3       75.51       87.88      3.96 o 
  -4  -5   3       12.88       14.16      1.86 o 
  -3  -5   3        7.45        9.64      1.55 o 
  -2  -5   3       91.30       97.00      3.58 o 
  -1  -5   3      261.28      270.99      5.72 o 
   0  -5   3       23.98       26.55      1.92 o 
   1  -5   3      204.31      199.85      4.68 o 
   2  -5   3       65.21       70.53      2.18 o 
   3  -5   3       15.11       17.12      1.71 o 
   4  -5   3        9.56        8.11      1.19 o 
   5  -5   3        3.51        5.48      1.43 o 
   6  -5   3        7.80        8.33      3.63 o 
   7  -5   3        0.13        5.28      2.41 o 
  -7  -4   3        8.49       14.48      3.39 o 
  -6  -4   3       24.81       29.55      4.08 o 
  -5  -4   3        0.51       -0.99      1.07 o 
  -4  -4   3       82.32       80.83      3.45 o 
  -3  -4   3        5.64        6.17      1.26 o 
  -2  -4   3       13.56       12.64      1.50 o 
  -1  -4   3      300.46      313.53      5.73 o 
   0  -4   3       45.00       52.99      2.28 o 
   1  -4   3       24.54       27.61      1.27 o 
   2  -4   3       23.29       24.33      2.95 o 
   3  -4   3        4.17        3.88      0.84 o 
   4  -4   3       85.70       89.27      2.66 o 
   5  -4   3       41.48       41.63      2.73 o 
   6  -4   3        0.78        1.34      1.17 o 
   7  -4   3        2.02        2.60      1.58 o 
  -7  -3   3       13.55        9.44      3.01 o 
  -6  -3   3        1.99        2.34      1.56 o 
  -5  -3   3       89.10       72.43      4.26 o 
  -4  -3   3       58.63       60.97      2.28 o 
  -3  -3   3        0.58       -0.03      0.58 o 
  -2  -3   3      794.72      867.70      7.52 o 
  -1  -3   3      242.31      255.51      4.78 o 
   0  -3   3        6.03        7.32      1.01 o 
   1  -3   3       11.55        8.11      0.70 o 
   2  -3   3      213.38      237.06      3.48 o 
   3  -3   3      269.79      253.42      4.53 o 
   4  -3   3        1.32        1.64      0.71 o 
   5  -3   3        2.51        3.93      1.26 o 
   6  -3   3        8.09        5.99      1.48 o 
   7  -3   3        2.10        2.85      1.46 o 
   8  -3   3        0.82        3.94      2.36 o 
  -7  -2   3        0.30       -0.49      1.76 o 
  -6  -2   3        3.13        1.27      1.53 o 
  -5  -2   3      137.21      133.36      3.50 o 
  -4  -2   3       73.04       70.62      2.42 o 
  -3  -2   3       33.03       34.29      1.57 o 
  -2  -2   3      134.86      139.58      2.57 o 
  -1  -2   3      438.41      440.08      4.18 o 
   0  -2   3      190.41      192.48      3.60 o 
   1  -2   3      257.93      254.57      3.09 o 
   2  -2   3      532.12      528.73      5.23 o 
   3  -2   3     1053.22     1016.85      8.46 o 
   4  -2   3      128.84      134.76      2.82 o 
   5  -2   3        0.22        1.31      0.90 o 
   6  -2   3        1.63        0.56      1.00 o 
   7  -2   3        8.01        8.98      1.91 o 
   8  -2   3       17.47       18.00      2.66 o 
  -7  -1   3        0.19        1.20      1.92 o 
  -6  -1   3      107.73       88.75      5.13 o 
  -5  -1   3      120.73      119.32      3.30 o 
  -4  -1   3        4.77        6.72      1.82 o 
  -3  -1   3      234.02      248.00      4.47 o 
  -2  -1   3       46.93       45.74      1.50 o 
  -1  -1   3       72.81       72.32      1.56 o 
   0  -1   3       96.02       98.29      2.29 o 
   1  -1   3     1827.78     1809.03     14.45 o 
   2  -1   3      414.10      394.82      4.11 o 
   3  -1   3       20.91       16.53      1.38 o 
   4  -1   3      183.61      196.24      3.13 o 
   5  -1   3        4.09        4.80      1.28 o 
   6  -1   3        4.45        3.57      1.27 o 
   7  -1   3       31.33       36.23      3.02 o 
   8  -1   3        4.66        3.03      1.56 o 
  -7   0   3       97.97      103.54      7.10 o 
  -6   0   3        0.29       -0.06      1.01 o 
  -5   0   3       45.16       56.06      2.94 o 
  -4   0   3       75.94       75.55      2.34 o 
  -3   0   3      151.66      160.44      4.71 o 
  -2   0   3        0.02       -0.14      0.39 o 
  -1   0   3      151.40      136.36      2.14 o 
   0   0   3     2980.69     2824.16     29.09 o 
   1   0   3     2763.73     2576.30     21.92 o 
   2   0   3      629.23      543.80      4.65 o 
   3   0   3       38.15       37.86      1.38 o 
   4   0   3       35.79       27.65      1.90 o 
   5   0   3      102.07      113.83      3.88 o 
   6   0   3       29.44       26.96      2.43 o 
   7   0   3       36.92       33.07      2.93 o 
   8   0   3        0.03       -0.11      1.34 o 
  -7   1   3       12.98        9.78      3.32 o 
  -6   1   3      132.98      118.84      7.06 o 
  -5   1   3      214.22      225.11      4.85 o 
  -4   1   3      293.38      297.17      8.52 o 
  -3   1   3      168.70      171.41      3.03 o 
  -2   1   3      136.62      154.27      2.47 o 
  -1   1   3      167.11      159.51      2.20 o 
   0   1   3     4117.38     4120.02     40.34 o 
   1   1   3      228.96      208.51      2.99 o 
   2   1   3       42.20       49.80      2.67 o 
   3   1   3      475.92      460.28      6.54 o 
   4   1   3       23.31       23.74      3.67 o 
   5   1   3       62.45       72.60      3.20 o 
   6   1   3        7.60        6.24      2.44 o 
   7   1   3        0.21        0.05      1.12 o 
   8   1   3        0.69        0.37      1.28 o 
  -7   2   3        3.52        7.95      3.16 o 
  -6   2   3      203.53      200.75      5.71 o 
  -5   2   3      301.02      300.76      8.23 o 
  -4   2   3       40.64       40.41      1.72 o 
  -3   2   3       95.98      105.87      2.29 o 
  -2   2   3       68.37       78.83      1.64 o 
  -1   2   3        1.52        0.98      0.66 o 
   0   2   3       29.86       32.25      1.20 o 
   1   2   3      144.30      127.82      2.95 o 
   2   2   3       57.05       57.04      1.95 o 
   3   2   3       69.28       61.49      3.32 o 
   4   2   3      100.54      109.86      4.04 o 
   5   2   3      241.42      242.09     11.94 o 
   6   2   3      428.39      435.47      8.63 o 
   7   2   3       81.10       77.19      3.99 o 
   8   2   3       17.65       19.18      2.72 o 
  -7   3   3        9.94        7.59      3.18 o 
  -6   3   3       41.22       38.15      4.53 o 
  -5   3   3      147.75      173.32      6.50 o 
  -4   3   3      545.72      549.75     12.66 o 
  -3   3   3      682.70      705.94      6.51 o 
  -2   3   3      191.62      195.73      4.10 o 
  -1   3   3       58.45       49.88      2.59 o 
   0   3   3     2726.07     2603.01     18.20 o 
   1   3   3       49.13       43.33      1.35 o 
   2   3   3      468.38      503.37      6.07 o 
   3   3   3       71.33       79.32      2.72 o 
   4   3   3       45.33       46.15      2.38 o 
   5   3   3       70.36       68.58      3.83 o 
   6   3   3       24.83       24.24      2.38 o 
   7   3   3        0.54       -0.30      0.99 o 
   8   3   3        0.40       -0.31      1.38 o 
  -7   4   3        3.42        5.61      2.98 o 
  -6   4   3        7.89        6.98      1.68 o 
  -5   4   3       19.99       21.99      3.36 o 
  -4   4   3      166.05      162.70      4.71 o 
  -3   4   3      352.89      353.59      4.19 o 
  -2   4   3       53.77       47.30      2.21 o 
  -1   4   3      515.91      483.14      6.61 o 
   0   4   3       14.88       14.54      1.07 o 
   1   4   3     1409.40     1452.80     11.97 o 
   2   4   3        0.47        0.47      0.39 o 
   3   4   3       32.35       44.13      1.44 o 
   4   4   3       23.56       26.27      2.82 o 
   5   4   3      671.26      655.60     10.33 o 
   6   4   3       11.99       10.97      1.98 o 
   7   4   3        0.00        0.11      1.17 o 
   8   4   3        0.18       -0.04      1.37 o 
  -7   5   3        1.51        0.33      2.41 o 
  -6   5   3        1.31        0.58      1.14 o 
  -5   5   3        1.62        1.87      1.16 o 
  -4   5   3       25.04       26.58      4.41 o 
  -3   5   3       16.52       17.07      1.78 o 
  -2   5   3       46.41       46.97      1.26 o 
  -1   5   3      219.61      228.18      2.96 o 
   0   5   3      184.68      159.78      2.64 o 
   1   5   3      539.73      553.19      6.59 o 
   2   5   3      631.70      648.11      6.33 o 
   3   5   3       16.56       24.20      1.26 o 
   4   5   3       54.48       54.56      4.74 o 
   5   5   3       27.42       26.13      4.43 o 
   6   5   3       39.99       36.01      3.01 o 
   7   5   3       16.09       15.00      2.86 o 
   8   5   3       11.60       15.41      3.29 o 
  -7   6   3        9.22        3.67      2.54 o 
  -6   6   3        0.08        0.44      1.03 o 
  -5   6   3       24.58       19.96      2.32 o 
  -4   6   3        0.32        0.48      0.89 o 
  -3   6   3       17.41       24.08      2.11 o 
  -2   6   3      425.80      422.67      7.37 o 
  -1   6   3      644.60      615.23      8.96 o 
   0   6   3        6.52       10.46      0.90 o 
   1   6   3      208.66      224.50      4.29 o 
   2   6   3      159.37      162.22      3.75 o 
   3   6   3       58.01       55.60      4.44 o 
   4   6   3      346.48      334.01      6.83 o 
   5   6   3       27.10       31.04      2.61 o 
   6   6   3      108.60      110.69     13.74 o 
   7   6   3        1.32        0.37      1.27 o 
  -6   7   3        0.43       -0.42      1.07 o 
  -5   7   3       28.76       32.64      2.86 o 
  -4   7   3      105.38       97.43      5.16 o 
  -3   7   3      125.12      112.12      4.10 o 
  -2   7   3       56.76       59.80      2.98 o 
  -1   7   3       57.25       63.19      1.97 o 
   0   7   3       42.29       47.07      1.74 o 
   1   7   3       21.44       24.11      1.68 o 
   2   7   3      533.17      508.18      7.59 o 
   3   7   3      209.05      204.59      3.90 o 
   4   7   3      233.42      231.72      5.92 o 
   5   7   3      182.91      172.97      5.49 o 
   6   7   3        3.81        1.63      2.26 o 
   7   7   3        0.28        0.98      2.20 o 
  -6   8   3       34.60       38.57      7.08 o 
  -5   8   3       15.76       15.33      2.31 o 
  -4   8   3        7.55       10.60      1.89 o 
  -3   8   3       41.38       47.83      4.75 o 
  -2   8   3      282.13      296.76      6.70 o 
  -1   8   3       10.59       11.01      1.63 o 
   0   8   3       55.23       50.43      1.96 o 
   1   8   3       20.40       19.27      1.38 o 
   2   8   3      204.48      203.52      8.12 o 
   3   8   3      177.32      169.73      4.60 o 
   4   8   3      196.25      199.94      8.54 o 
   5   8   3        2.35        1.45      1.56 o 
   6   8   3        3.45        0.31      1.60 o 
  -6   9   3       19.26       18.40      2.77 o 
  -5   9   3        0.00       -0.27      1.18 o 
  -4   9   3        0.18        0.91      1.16 o 
  -3   9   3      110.15      116.82      4.61 o 
  -2   9   3       18.93       19.67      4.89 o 
  -1   9   3        0.20       -0.45      0.97 o 
   0   9   3        3.28        4.98      0.99 o 
   1   9   3        0.05       -0.98      0.65 o 
   2   9   3      270.99      285.04      8.01 o 
   3   9   3       51.12       50.35      7.82 o 
   4   9   3       13.51       13.39      2.96 o 
   5   9   3        0.20        0.18      1.71 o 
   6   9   3        1.08       -0.89      1.85 o 
  -5  10   3        0.86        2.45      1.59 o 
  -4  10   3        0.04       -0.75      1.16 o 
  -3  10   3      131.90      137.42      5.29 o 
  -2  10   3       13.21       20.20      2.39 o 
  -1  10   3       43.69       39.03      2.89 o 
   0  10   3        5.34        5.56      1.52 o 
   1  10   3      110.88      111.32      8.45 o 
   2  10   3       69.99       63.44      3.17 o 
   3  10   3        0.10        1.80      1.06 o 
   4  10   3        1.88       -0.42      1.49 o 
   5  10   3       29.02       29.42      4.50 o 
  -4  11   3       15.56       11.48      2.33 o 
  -3  11   3        4.98        8.69      2.62 o 
  -2  11   3       49.40       41.92      4.77 o 
  -1  11   3        0.67        0.89      1.80 o 
   0  11   3       15.71       16.28      3.39 o 
   1  11   3        2.31        3.61      2.05 o 
   2  11   3        0.46        1.84      1.13 o 
   3  11   3        2.88        3.43      1.38 o 
   4  11   3        6.46       15.10      3.52 o 
  -3  12   3       11.75       15.41      3.72 o 
  -2  12   3        5.77        9.62      3.14 o 
  -1  12   3        0.00       -1.54      1.94 o 
   0  12   3       15.32       12.61      3.39 o 
   1  12   3        3.14       -0.04      2.07 o 
   2  12   3        0.00        0.07      1.49 o 
   3  12   3        0.79        0.94      1.40 o 
  -1  13   3        2.32        0.02      2.52 o 
   0  13   3        0.05       -0.85      1.96 o 
   1  13   3       18.45       24.94      4.01 o 
  -1 -10   4        3.76        3.96      1.54 o 
   0 -10   4      128.21      125.88      5.60 o 
   1 -10   4        1.38        1.28      1.50 o 
   2 -10   4        6.03        5.99      2.83 o 
   3 -10   4        3.05        1.90      1.55 o 
  -3  -9   4        3.90        1.10      2.08 o 
  -2  -9   4        0.04       -0.03      1.24 o 
  -1  -9   4       65.85       58.03      5.70 o 
   0  -9   4        0.61        1.01      1.30 o 
   1  -9   4        0.03        0.03      1.11 o 
   2  -9   4        0.42       -0.91      1.84 o 
   3  -9   4        8.59        9.38      1.94 o 
   4  -9   4       10.16        8.05      1.87 o 
  -4  -8   4        0.99        1.96      1.49 o 
  -3  -8   4       11.69       11.41      2.33 o 
  -2  -8   4        0.19        1.04      1.13 o 
  -1  -8   4       70.14       72.40      9.29 o 
   0  -8   4        1.88        2.17      1.21 o 
   1  -8   4       10.56       13.83      2.09 o 
   2  -8   4        0.92       -0.43      0.99 o 
   3  -8   4        1.95       -0.34      0.93 o 
   4  -8   4        4.87        6.33      2.38 o 
   5  -8   4       11.77        8.95      2.72 o 
  -5  -7   4       12.76       14.31      2.25 o 
  -4  -7   4       22.23       16.38      5.03 o 
  -3  -7   4       30.19       33.20      2.83 o 
  -2  -7   4      185.23      208.81      7.55 o 
  -1  -7   4       63.12       58.03      5.32 o 
   0  -7   4        0.07       -0.27      0.91 o 
   1  -7   4        4.93        4.75      2.23 o 
   2  -7   4       17.27       17.04      2.01 o 
   3  -7   4        4.79        3.17      1.29 o 
   4  -7   4       37.64       39.82      2.80 o 
   5  -7   4        0.56        0.42      1.60 o 
  -5  -6   4        9.85       11.64      2.09 o 
  -4  -6   4       23.72       18.83      2.32 o 
  -3  -6   4       42.00       43.94      3.00 o 
  -2  -6   4      167.74      172.13      6.77 o 
  -1  -6   4        6.93        6.37      1.36 o 
   0  -6   4       22.92       20.47      2.80 o 
   1  -6   4        0.60        0.14      0.86 o 
   2  -6   4        3.04        4.63      1.22 o 
   3  -6   4        4.33        5.14      1.34 o 
   4  -6   4       37.06       37.73      2.57 o 
   5  -6   4       21.92       22.81      3.34 o 
   6  -6   4        0.16       -0.90      1.48 o 
  -6  -5   4       25.53       23.36      4.14 o 
  -5  -5   4       10.24        7.83      1.68 o 
  -4  -5   4       16.46       15.30      2.06 o 
  -3  -5   4       82.88       77.06      4.45 o 
  -2  -5   4       96.37       92.79      3.60 o 
  -1  -5   4        1.81        0.01      0.81 o 
   0  -5   4       99.04       97.94      3.56 o 
   1  -5   4       56.46       59.54      2.80 o 
   2  -5   4        6.56        6.79      1.78 o 
   3  -5   4       18.29       15.81      2.49 o 
   4  -5   4        1.45        1.20      0.82 o 
   5  -5   4        0.01        0.11      1.03 o 
   6  -5   4        0.49       -0.22      1.18 o 
   7  -5   4        1.74        0.83      1.42 o 
  -6  -4   4       11.20        5.23      2.16 o 
  -5  -4   4        0.11       -0.39      0.85 o 
  -4  -4   4       69.53       73.43      3.38 o 
  -3  -4   4       41.77       41.08      2.57 o 
  -2  -4   4       16.61       18.45      3.39 o 
  -1  -4   4      102.91       90.06      3.28 o 
   0  -4   4      287.06      260.51      5.33 o 
   1  -4   4      353.59      380.78      6.50 o 
   2  -4   4      393.63      405.67      5.12 o 
   3  -4   4      103.63      111.11      3.03 o 
   4  -4   4        0.14       -0.06      0.68 o 
   5  -4   4        0.56       -0.31      0.89 o 
   6  -4   4        2.23        2.43      1.27 o 
   7  -4   4        6.05        9.31      2.00 o 
  -7  -3   4       16.04       10.87      3.07 o 
  -6  -3   4       41.62       51.16      4.92 o 
  -5  -3   4       16.14       18.20      2.07 o 
  -4  -3   4       13.48       11.44      3.85 o 
  -3  -3   4      345.48      326.78      6.53 o 
  -2  -3   4      146.89      149.51      4.10 o 
  -1  -3   4       35.79       36.47      2.04 o 
   0  -3   4        9.75       12.32      1.30 o 
   1  -3   4       24.07       25.21      1.95 o 
   2  -3   4     2349.92     2319.24     15.61 o 
   3  -3   4      418.23      406.86      5.24 o 
   4  -3   4       27.73       31.00      1.65 o 
   5  -3   4        6.69        7.10      1.50 o 
   6  -3   4       36.39       31.89      2.74 o 
   7  -3   4        6.86        6.09      2.38 o 
   8  -3   4        1.32       -0.22      1.69 o 
  -6  -2   4       41.04       37.62      4.05 o 
  -5  -2   4      187.00      200.61      9.70 o 
  -4  -2   4      159.01      159.41      5.58 o 
  -3  -2   4      139.66      146.65      3.14 o 
  -2  -2   4       27.45       29.45      1.36 o 
  -1  -2   4      932.77      919.48      7.29 o 
   0  -2   4      162.99      164.55      3.61 o 
   1  -2   4     1002.31     1041.97      9.15 o 
   2  -2   4     2142.22     2129.61     14.28 o 
   3  -2   4      989.40     1023.31      8.75 o 
   4  -2   4       10.60       10.59      1.03 o 
   5  -2   4       26.28       23.14      2.16 o 
   6  -2   4       90.78       89.96      8.42 o 
   7  -2   4       14.04       14.76      2.28 o 
   8  -2   4        0.19        1.99      1.51 o 
  -6  -1   4       16.03       13.17      3.57 o 
  -5  -1   4      180.70      193.80      4.28 o 
  -4  -1   4       29.96       25.33      1.64 o 
  -3  -1   4       53.70       60.76      2.28 o 
  -2  -1   4       15.65       17.24      1.10 o 
  -1  -1   4      101.40      112.32      2.14 o 
   0  -1   4        0.62        0.30      1.02 o 
   1  -1   4       77.91       86.48      2.17 o 
   2  -1   4      409.30      412.67      4.48 o 
   3  -1   4      601.35      599.97      8.10 o 
   4  -1   4      339.47      344.45      6.45 o 
   5  -1   4        0.18        0.70      0.84 o 
   6  -1   4       48.72       47.76      3.10 o 
   7  -1   4       16.60       15.30      3.53 o 
   8  -1   4        0.49        1.57      1.42 o 
  -7   0   4        1.98        3.01      2.65 o 
  -6   0   4       23.05       25.48      2.45 o 
  -5   0   4       41.81       38.62      2.08 o 
  -4   0   4       39.08       38.01      1.92 o 
  -3   0   4      212.12      217.54      3.73 o 
  -2   0   4      361.20      381.56      6.55 o 
  -1   0   4      290.83      315.41      3.68 o 
   0   0   4       20.33       18.50      1.14 o 
   1   0   4       90.72       82.46      1.74 o 
   2   0   4        8.39        6.72      0.68 o 
   3   0   4       52.19       63.59      2.57 o 
   4   0   4        7.47        8.48      1.43 o 
   5   0   4        1.08        1.32      0.90 o 
   6   0   4       52.88       50.00      3.14 o 
   7   0   4       16.83       19.97      4.65 o 
   8   0   4        1.80       -1.08      1.46 o 
  -7   1   4        1.80        2.54      2.38 o 
  -6   1   4      153.33      157.66      5.41 o 
  -5   1   4       79.72       82.72      5.41 o 
  -4   1   4      143.99      150.23      3.34 o 
  -3   1   4       17.77       22.18      1.28 o 
  -2   1   4      192.60      211.14      3.16 o 
  -1   1   4      103.88       99.47      2.31 o 
   0   1   4     2497.84     2478.91     17.97 o 
   1   1   4     3222.07     3110.97     28.77 o 
   2   1   4      181.87      184.79      2.47 o 
   3   1   4       36.96       41.48      1.98 o 
   4   1   4        1.00        0.52      0.66 o 
   5   1   4        3.17        1.38      0.89 o 
   6   1   4       73.35       71.43      3.52 o 
   7   1   4        2.34        4.87      1.60 o 
   8   1   4        0.22        0.02      1.27 o 
  -7   2   4       24.63       33.96      5.08 o 
  -6   2   4      258.65      249.27      6.58 o 
  -5   2   4      156.12      156.17      4.97 o 
  -4   2   4       34.40       40.04      1.77 o 
  -3   2   4       77.69       84.82      2.16 o 
  -2   2   4      371.85      378.59      4.19 o 
  -1   2   4      365.45      375.98      3.85 o 
   0   2   4      444.47      427.74      4.69 o 
   1   2   4       41.89       40.96      1.21 o 
   2   2   4     1268.69     1279.62      8.91 o 
   3   2   4       24.43       21.81      1.88 o 
   4   2   4      133.23      129.82      3.85 o 
   5   2   4        0.62       -0.93      0.62 o 
   6   2   4      149.30      136.85      4.84 o 
   7   2   4      115.12      111.36      4.77 o 
   8   2   4       28.67       29.56      3.17 o 
  -7   3   4        7.56        6.17      2.92 o 
  -6   3   4       28.24       32.06      2.73 o 
  -5   3   4       53.87       50.02      2.99 o 
  -4   3   4       48.09       52.02      2.80 o 
  -3   3   4       31.44       28.73      1.26 o 
  -2   3   4      217.08      242.14      4.89 o 
  -1   3   4        0.42       -0.27      0.49 o 
   0   3   4       20.68       19.42      0.90 o 
   1   3   4      151.96      146.29      2.65 o 
   2   3   4      813.22      777.23     10.00 o 
   3   3   4       21.51       14.97      1.40 o 
   4   3   4      102.55       85.49      3.20 o 
   5   3   4        0.07        0.29      0.87 o 
   6   3   4        0.52        0.28      1.48 o 
   7   3   4       35.98       36.63      3.15 o 
   8   3   4       12.70       10.91      2.26 o 
  -7   4   4        0.23        0.62      2.16 o 
  -6   4   4        0.01       -0.75      1.55 o 
  -5   4   4      240.78      236.73      6.23 o 
  -4   4   4        0.04        1.61      0.93 o 
  -3   4   4       58.15       60.56      2.79 o 
  -2   4   4      342.92      350.36      6.15 o 
  -1   4   4      629.57      621.65      8.96 o 
   0   4   4      222.37      234.74      3.23 o 
   1   4   4      252.94      264.36      7.12 o 
   2   4   4        3.42        2.28      0.67 o 
   3   4   4      125.27      122.96      2.30 o 
   4   4   4       12.27        9.08      2.52 o 
   5   4   4      187.10      189.94      5.34 o 
   6   4   4      201.93      198.90      5.93 o 
   7   4   4        1.35        1.48      1.25 o 
   8   4   4        0.95        0.16      1.46 o 
  -7   5   4        0.38       -0.47      2.34 o 
  -6   5   4        9.73       10.34      3.64 o 
  -5   5   4      166.23      170.63      5.48 o 
  -4   5   4        2.22        2.69      1.94 o 
  -3   5   4       89.57       86.52      3.44 o 
  -2   5   4      220.57      231.37      5.19 o 
  -1   5   4       17.57       15.51      1.47 o 
   0   5   4      920.57      942.72     18.44 o 
   1   5   4       77.58       97.21      3.33 o 
   2   5   4        2.33        0.66      0.49 o 
   3   5   4      765.38      795.74      7.44 o 
   4   5   4       18.86       20.95      2.08 o 
   5   5   4      450.52      452.63      8.58 o 
   6   5   4       57.67       67.75      3.96 o 
   7   5   4        4.14        5.15      2.82 o 
   8   5   4        2.84        3.68      2.05 o 
  -7   6   4       12.12       10.47      3.90 o 
  -6   6   4        2.13        0.33      1.18 o 
  -5   6   4       11.75       10.12      1.84 o 
  -4   6   4      136.15      142.58      4.82 o 
  -3   6   4        4.64        3.97      1.27 o 
  -2   6   4       40.61       41.44      3.65 o 
  -1   6   4      131.25      116.49      3.75 o 
   0   6   4        9.32       12.30      1.18 o 
   1   6   4      397.33      427.44      5.96 o 
   2   6   4        3.50        3.53      0.80 o 
   3   6   4      239.34      258.61      4.11 o 
   4   6   4       16.82       13.48      1.74 o 
   5   6   4      479.77      484.19      9.25 o 
   6   6   4        4.82        4.88      1.48 o 
   7   6   4        0.70        0.89      1.37 o 
  -6   7   4        1.36        0.91      1.45 o 
  -5   7   4       25.07       20.86      2.66 o 
  -4   7   4        0.00        1.97      1.16 o 
  -3   7   4        3.68        6.07      1.39 o 
  -2   7   4       83.48       77.37      5.50 o 
  -1   7   4      380.15      387.64     13.96 o 
   0   7   4       23.40       20.31      2.04 o 
   1   7   4        2.73        6.50      1.41 o 
   2   7   4        1.39        2.90      0.83 o 
   3   7   4       35.69       41.36      1.85 o 
   4   7   4      601.70      648.86     10.42 o 
   5   7   4      112.93      108.46      4.44 o 
   6   7   4       12.60        8.81      1.89 o 
   7   7   4        0.13       -0.19      1.68 o 
  -6   8   4       23.18       22.30      2.90 o 
  -5   8   4       27.16       30.38      8.18 o 
  -4   8   4       22.74       22.11      2.48 o 
  -3   8   4       41.08       34.00      2.71 o 
  -2   8   4      130.90      125.05      4.45 o 
  -1   8   4        1.70        4.24      1.15 o 
   0   8   4       23.31       28.01      1.55 o 
   1   8   4       37.63       41.04      2.18 o 
   2   8   4      124.00      123.62      3.72 o 
   3   8   4        3.17        3.32      1.58 o 
   4   8   4       15.80       10.46      1.76 o 
   5   8   4        0.02        0.03      0.99 o 
   6   8   4        0.54        1.22      1.31 o 
   7   8   4       21.42       22.83      4.37 o 
  -5   9   4       62.95       78.69      4.54 o 
  -4   9   4        0.95        1.12      1.23 o 
  -3   9   4        1.34        0.32      0.99 o 
  -2   9   4      138.01      131.19      7.81 o 
  -1   9   4       11.70       13.69      1.95 o 
   0   9   4        2.26        2.68      1.15 o 
   1   9   4       76.85       80.09      6.88 o 
   2   9   4       98.14       95.07      3.54 o 
   3   9   4       35.74       35.07      2.69 o 
   4   9   4       33.82       36.66      3.99 o 
   6   9   4       12.05       11.38      3.36 o 
  -5  10   4       14.64       17.93      2.82 o 
  -4  10   4        4.47        5.72      1.66 o 
  -3  10   4      108.91      108.28      5.76 o 
  -2  10   4       49.11       41.07      5.61 o 
  -1  10   4        1.16        0.44      1.01 o 
   0  10   4       21.03       24.29      2.37 o 
   1  10   4      209.42      202.79     10.31 o 
   2  10   4       94.93      101.56      3.97 o 
   3  10   4        0.01        0.54      1.16 o 
   4  10   4        3.47        3.59      2.18 o 
   5  10   4        9.79        8.33      2.81 o 
  -4  11   4        5.17        5.94      1.97 o 
  -3  11   4      286.00      298.06      8.21 o 
  -2  11   4       10.18        8.51      1.98 o 
  -1  11   4       17.23       12.47      4.47 o 
   0  11   4       51.20       50.56      4.81 o 
   1  11   4      127.16      109.29      6.44 o 
   2  11   4        9.01        9.20      1.81 o 
   3  11   4        1.67        2.52      1.30 o 
   4  11   4        0.37       -0.56      1.71 o 
   5  11   4       10.90        9.96      3.32 o 
  -3  12   4       13.15       13.56      3.34 o 
  -2  12   4        0.06       -0.07      1.98 o 
  -1  12   4        6.78        6.68      2.90 o 
   0  12   4       17.99       18.15      3.72 o 
   1  12   4        1.86        0.67      2.14 o 
   2  12   4        4.40        7.24      2.29 o 
   3  12   4        0.17        0.85      1.85 o 
  -1  13   4        7.72       13.30      3.70 o 
   0  13   4        0.59       -1.51      2.12 o 
   1  13   4        2.34       -1.87      1.80 o 
   1 -10   5        0.71        0.85      1.59 o 
  -2  -9   5        2.83        1.60      1.46 o 
  -1  -9   5        2.42        1.93      3.84 o 
   0  -9   5       15.40       12.77      2.31 o 
   1  -9   5        4.22        3.87      1.74 o 
   2  -9   5        2.36        1.05      1.54 o 
   3  -9   5        0.85        1.16      1.39 o 
   4  -9   5        0.32       -0.16      1.44 o 
  -3  -8   5        6.06        7.24      2.02 o 
  -2  -8   5        2.02        2.46      2.71 o 
  -1  -8   5      120.16      122.88      8.17 o 
   0  -8   5       41.44       42.29      3.30 o 
   1  -8   5        0.47       -0.65      0.96 o 
   2  -8   5        2.47        2.99      1.58 o 
   3  -8   5        8.21        5.76      3.12 o 
   4  -8   5        0.94       -1.73      1.15 o 
   5  -8   5        0.93        1.78      1.87 o 
  -4  -7   5        0.42        0.58      1.31 o 
  -3  -7   5       74.28       73.41      4.12 o 
  -2  -7   5      231.92      243.27      7.62 o 
  -1  -7   5      161.23      166.11      5.48 o 
   0  -7   5       24.21       25.64      5.35 o 
   1  -7   5       17.88       19.31      2.25 o 
   2  -7   5        7.63        7.49      1.65 o 
   3  -7   5        1.29       -1.11      0.98 o 
   4  -7   5       20.96       23.16      4.01 o 
   5  -7   5       18.26       14.61      3.23 o 
   6  -7   5        0.54        1.56      2.20 o 
  -5  -6   5       12.71       15.18      6.89 o 
  -4  -6   5        0.00        0.83      1.12 o 
  -3  -6   5       41.17       42.53      3.18 o 
  -2  -6   5       13.67       12.73      1.90 o 
  -1  -6   5        3.25        2.17      1.56 o 
   0  -6   5       99.98      110.19      4.20 o 
   1  -6   5        0.33       -0.04      0.88 o 
   2  -6   5       33.93       37.80      6.09 o 
   3  -6   5        2.20        1.77      1.13 o 
   4  -6   5       14.62       13.73      2.18 o 
   5  -6   5        0.71        0.82      1.71 o 
   6  -6   5        0.34        3.01      2.05 o 
  -5  -5   5        5.65        3.88      1.62 o 
  -4  -5   5        2.62        4.79      1.34 o 
  -3  -5   5       65.53       67.44      6.80 o 
  -2  -5   5      312.20      296.78     10.40 o 
  -1  -5   5       91.11       99.17      3.82 o 
   0  -5   5      134.57      144.66      8.07 o 
   1  -5   5        5.60        5.37      1.51 o 
   2  -5   5        0.03       -0.49      0.83 o 
   3  -5   5        1.18       -0.23      0.90 o 
   4  -5   5       31.47       31.22      2.34 o 
   5  -5   5        2.75        1.25      1.22 o 
   6  -5   5        0.01       -1.49      1.00 o 
   7  -5   5        0.06        0.20      1.38 o 
  -6  -4   5        0.33        1.76      1.87 o 
  -5  -4   5       12.09       12.12      1.96 o 
  -4  -4   5       89.17       93.22      4.01 o 
  -3  -4   5       14.87       14.66      2.19 o 
  -2  -4   5       37.29       39.32      2.54 o 
  -1  -4   5      213.11      211.26      5.24 o 
   0  -4   5       57.37       64.71      2.85 o 
   1  -4   5        1.43        1.06      0.97 o 
   2  -4   5        2.23        3.15      1.02 o 
   3  -4   5      189.71      195.20      4.72 o 
   4  -4   5       99.31      100.04      2.96 o 
   5  -4   5        0.52       -0.89      0.88 o 
   6  -4   5        0.09       -1.37      0.91 o 
   7  -4   5        6.61        7.87      2.15 o 
  -6  -3   5        0.08        1.07      1.47 o 
  -5  -3   5       19.47       29.53      3.32 o 
  -4  -3   5       35.77       30.16      2.48 o 
  -3  -3   5      309.69      314.46      6.66 o 
  -2  -3   5      286.24      295.86      6.18 o 
  -1  -3   5       25.27       35.38      2.20 o 
   0  -3   5      220.51      210.05      4.72 o 
   1  -3   5       29.94       29.40      1.24 o 
   2  -3   5       78.31       77.33      2.21 o 
   3  -3   5      159.05      161.72      3.38 o 
   4  -3   5      157.31      159.96      3.51 o 
   5  -3   5        2.83        0.99      1.99 o 
   6  -3   5        0.04        0.97      1.18 o 
   7  -3   5        4.16        4.30      2.25 o 
  -6  -2   5       24.45       28.74      2.72 o 
  -5  -2   5       72.98       77.87      3.59 o 
  -4  -2   5      211.62      207.62      5.45 o 
  -3  -2   5      105.27      109.89      3.81 o 
  -2  -2   5      132.87      131.38      3.88 o 
  -1  -2   5      164.26      169.27      4.66 o 
   0  -2   5      183.50      198.00      2.93 o 
   1  -2   5      103.28      110.85      2.27 o 
   2  -2   5        0.67        0.99      0.60 o 
   3  -2   5       21.34       18.32      1.28 o 
   4  -2   5       78.55       84.13      4.31 o 
   5  -2   5       25.14       24.78      2.31 o 
   6  -2   5        7.06        6.66      1.75 o 
   7  -2   5       20.72       22.95      3.56 o 
   8  -2   5        2.09        0.84      2.00 o 
  -6  -1   5       10.03        9.29      2.29 o 
  -5  -1   5       11.31        4.31      3.22 o 
  -4  -1   5       49.32       52.25      2.22 o 
  -3  -1   5        6.79        5.39      0.95 o 
  -2  -1   5       20.25       20.55      1.25 o 
  -1  -1   5      162.84      164.06      2.85 o 
   0  -1   5      537.31      543.27      6.49 o 
   1  -1   5      207.19      194.23      2.99 o 
   2  -1   5        5.45        7.53      0.86 o 
   3  -1   5      282.38      281.18      4.01 o 
   4  -1   5        5.02        5.23      1.44 o 
   5  -1   5        1.90        2.03      1.08 o 
   6  -1   5       71.77       72.20      3.65 o 
   7  -1   5        3.87        2.65      1.42 o 
   8  -1   5        0.16        0.52      1.46 o 
  -6   0   5      106.79      115.19      6.18 o 
  -5   0   5      272.21      257.84      5.05 o 
  -4   0   5      984.66      999.39     10.03 o 
  -3   0   5      109.47      112.10      2.80 o 
  -2   0   5       86.15       79.02      2.22 o 
  -1   0   5       33.51       34.60      1.62 o 
   0   0   5      136.46      149.38      3.25 o 
   1   0   5      456.84      451.12      4.75 o 
   2   0   5       92.17       97.01      2.72 o 
   3   0   5       24.52       34.58      1.33 o 
   4   0   5       50.75       52.71      3.74 o 
   5   0   5        6.38        6.49      1.37 o 
   6   0   5       41.77       39.21      2.93 o 
   7   0   5        4.01        5.79      1.61 o 
   8   0   5        3.49        5.65      1.82 o 
  -7   1   5       15.33       18.51      4.34 o 
  -6   1   5        8.69        6.34      1.71 o 
  -5   1   5      198.52      188.53      5.50 o 
  -4   1   5      370.38      380.24      5.63 o 
  -3   1   5        0.83       -0.06      0.62 o 
  -2   1   5       56.84       60.46      2.24 o 
  -1   1   5      455.28      482.29      8.81 o 
   0   1   5      673.70      665.81      7.20 o 
   1   1   5      150.35      141.56      2.42 o 
   2   1   5        5.79        3.87      0.57 o 
   3   1   5      203.74      214.75      4.10 o 
   4   1   5        7.98       13.69      1.57 o 
   5   1   5       17.97       15.76      1.92 o 
   6   1   5        0.12       -0.34      0.91 o 
   7   1   5        8.27        7.64      1.73 o 
   8   1   5        0.53        0.47      1.21 o 
  -7   2   5        2.12        0.96      2.45 o 
  -6   2   5        9.09       10.83      3.40 o 
  -5   2   5       27.08       25.88      2.39 o 
  -4   2   5      157.27      150.96      4.60 o 
  -3   2   5      139.02      139.42      2.94 o 
  -2   2   5     1733.76     1837.26     15.89 o 
  -1   2   5        2.36        3.22      0.58 o 
   0   2   5       97.64       94.42      2.23 o 
   1   2   5     1411.23     1396.30     16.80 o 
   2   2   5       30.74       28.29      1.14 o 
   3   2   5      405.44      439.63      6.82 o 
   4   2   5       11.40       17.49      1.79 o 
   5   2   5        0.07       -0.89      0.65 o 
   6   2   5       56.37       66.33      3.64 o 
   7   2   5        0.10       -1.38      1.45 o 
   8   2   5       13.99       15.70      2.94 o 
  -7   3   5       32.63       43.90      5.88 o 
  -6   3   5        6.75        7.24      2.27 o 
  -5   3   5       39.67       43.32      4.75 o 
  -4   3   5      108.81      109.15      6.25 o 
  -3   3   5      247.21      268.39     10.68 o 
  -2   3   5       48.69       57.18      2.51 o 
  -1   3   5       59.69       55.37      1.38 o 
   0   3   5       53.51       58.42      1.65 o 
   1   3   5       61.16       58.13      3.13 o 
   2   3   5      163.00      185.16      2.82 o 
   3   3   5      111.32      124.68      2.60 o 
   4   3   5        6.55        8.27      1.66 o 
   5   3   5       77.58       88.71      4.69 o 
   6   3   5      134.92      139.08      5.01 o 
   7   3   5        7.59        5.17      1.68 o 
   8   3   5        0.00       -1.09      1.24 o 
  -7   4   5       17.14       24.90      4.81 o 
  -6   4   5        6.47        8.94      1.89 o 
  -5   4   5        3.31        3.34      1.23 o 
  -4   4   5        3.85        1.54      0.92 o 
  -3   4   5        3.62        1.76      0.91 o 
  -2   4   5      212.63      203.88      4.79 o 
  -1   4   5       32.13       30.78      2.84 o 
   0   4   5        0.32        0.02      0.36 o 
   1   4   5      533.05      503.75      5.94 o 
   2   4   5     1215.36     1251.19      9.55 o 
   3   4   5      216.80      215.82      3.10 o 
   4   4   5        1.01        1.02      0.76 o 
   5   4   5       26.69       26.26      2.43 o 
   6   4   5       70.54       65.82      3.55 o 
   7   4   5      102.09      118.73      8.67 o 
   8   4   5        1.02       -0.06      1.45 o 
  -7   5   5        0.42       -2.03      2.54 o 
  -6   5   5        0.23       -0.60      1.15 o 
  -5   5   5        0.06        0.27      1.08 o 
  -4   5   5       11.08       10.53      2.77 o 
  -3   5   5       57.75       59.70      2.96 o 
  -2   5   5      107.48      110.44      3.68 o 
  -1   5   5       36.44       31.08      1.99 o 
   0   5   5        3.01        3.22      0.69 o 
   1   5   5       40.53       41.39      1.68 o 
   2   5   5        6.55        9.85      1.44 o 
   3   5   5      587.04      616.18      6.32 o 
   4   5   5       51.51       47.38      2.65 o 
   5   5   5      119.24      120.38      6.48 o 
   6   5   5       43.10       46.52      3.18 o 
   7   5   5       16.45       11.23      2.33 o 
   8   5   5        1.62        0.37      1.74 o 
  -6   6   5       19.27       18.77      2.65 o 
  -5   6   5        2.57        2.80      1.24 o 
  -4   6   5       50.98       48.99      3.15 o 
  -3   6   5      205.14      204.43      5.58 o 
  -2   6   5       17.11       13.96      1.72 o 
  -1   6   5      105.78      115.64      3.73 o 
   0   6   5      333.68      342.96      4.26 o 
   1   6   5      101.69      104.73      2.82 o 
   2   6   5       29.65       28.76      1.66 o 
   3   6   5        1.65        1.06      0.59 o 
   4   6   5       43.19       40.13      2.66 o 
   5   6   5      121.99      115.72      6.02 o 
   6   6   5       55.16       58.64      5.08 o 
   7   6   5        4.03        4.30      1.48 o 
  -6   7   5        1.20        1.06      1.33 o 
  -5   7   5       21.79       19.29      2.75 o 
  -4   7   5       64.65       65.30      4.97 o 
  -3   7   5        1.50        0.71      0.91 o 
  -2   7   5       21.67       17.11      4.60 o 
  -1   7   5      195.37      208.95      8.15 o 
   0   7   5        6.50       10.10      1.90 o 
   1   7   5      167.68      159.10      6.16 o 
   2   7   5      169.04      159.14     10.08 o 
   3   7   5       66.91       68.64      2.30 o 
   4   7   5        9.19        6.70      1.47 o 
   5   7   5      491.82      507.60     10.36 o 
   6   7   5        2.64        2.68      1.31 o 
   7   7   5        0.25        1.42      1.22 o 
  -6   8   5        2.07        2.59      1.60 o 
  -5   8   5       85.98       84.51      4.50 o 
  -4   8   5        0.08       -0.52      1.09 o 
  -3   8   5       35.34       34.05      2.80 o 
  -2   8   5       57.23       53.32      3.18 o 
  -1   8   5       17.66       18.01      7.61 o 
   0   8   5       20.40       20.79      1.99 o 
   1   8   5        2.53        1.58      0.74 o 
   2   8   5        6.43        6.67      1.16 o 
   3   8   5       86.31       91.29      4.34 o 
   4   8   5      127.60      126.34      4.57 o 
   5   8   5       12.48       12.33      4.89 o 
   6   8   5        0.18        1.67      1.31 o 
   7   8   5        6.28        7.94      2.07 o 
  -5   9   5        5.92        3.93      1.71 o 
  -4   9   5       12.72       13.36      2.30 o 
  -3   9   5        0.05        0.51      1.00 o 
  -2   9   5      494.70      491.04     13.90 o 
  -1   9   5       34.76       40.37      5.63 o 
   0   9   5        9.58        9.31      1.60 o 
   1   9   5       95.16       91.76      3.67 o 
   2   9   5       58.76       64.09      2.87 o 
   3   9   5      213.45      208.57      7.73 o 
   4   9   5        4.97        4.05      1.83 o 
   5   9   5        2.68        3.17      1.35 o 
   6   9   5        4.90        3.68      1.65 o 
  -5  10   5        0.43        0.76      1.50 o 
  -4  10   5       14.70       17.15      4.00 o 
  -3  10   5       22.94       26.64      2.86 o 
  -2  10   5       23.54       18.71      2.48 o 
  -1  10   5      138.93      138.10     10.67 o 
   0  10   5        4.65        4.42      1.41 o 
   1  10   5        0.03        0.72      0.93 o 
   2  10   5       30.11       32.73      2.45 o 
   3  10   5       83.83       89.33      5.43 o 
   4  10   5       59.40       66.44      5.06 o 
   5  10   5        3.64        8.73      2.65 o 
  -4  11   5        2.88        2.69      1.60 o 
  -3  11   5       17.73       19.34      2.65 o 
  -2  11   5        2.04        3.18      1.53 o 
  -1  11   5        6.22        2.58      1.48 o 
   0  11   5       18.99       16.99      2.30 o 
   1  11   5        0.07        0.80      1.09 o 
   2  11   5       17.40       13.30      2.96 o 
   3  11   5        6.76        7.39      2.49 o 
   4  11   5        7.65        4.65      2.41 o 
   5  11   5        2.88        0.53      2.09 o 
  -3  12   5       33.82       37.08      3.63 o 
  -2  12   5       19.50       19.76      2.84 o 
  -1  12   5        3.34        5.25      1.89 o 
   0  12   5        2.37        2.49      2.49 o 
   1  12   5        2.94        1.92      2.09 o 
   2  12   5        2.06       -0.16      1.74 o 
   4  12   5       16.24       20.89      3.88 o 
  -1  13   5        0.80       -0.16      2.54 o 
   0  13   5       16.90       16.24      3.74 o 
   1  13   5        9.93       12.09      3.63 o 
   2  13   5        2.86        0.76      2.23 o 
  -1  -9   6       10.87       13.78      2.42 o 
   0  -9   6        5.69        3.89      1.85 o 
   1  -9   6        2.90        4.12      1.73 o 
   2  -9   6        0.01       -0.63      1.42 o 
  -2  -8   6        6.69        8.59      3.93 o 
  -1  -8   6       15.37       14.52      4.63 o 
   0  -8   6        2.36        1.32      1.41 o 
   1  -8   6        4.56        4.38      2.06 o 
   2  -8   6        0.00        0.06      1.28 o 
   3  -8   6        0.00       -1.19      1.20 o 
   4  -8   6        0.62        0.45      1.56 o 
  -3  -7   6       13.82        8.69      1.93 o 
  -2  -7   6        0.07        1.49      1.10 o 
  -1  -7   6       15.34       15.48      2.93 o 
   0  -7   6       22.31       24.83      2.68 o 
   1  -7   6       52.96       54.53      5.62 o 
   2  -7   6        7.60        7.33      1.77 o 
   3  -7   6        2.28        2.81      1.42 o 
   4  -7   6        4.09        5.18      1.65 o 
   5  -7   6       43.09       41.05      4.86 o 
  -4  -6   6       11.31        7.58      3.40 o 
  -3  -6   6        1.15        0.76      1.49 o 
  -2  -6   6        2.34        1.75      1.53 o 
  -1  -6   6        0.00        0.97      4.33 o 
   0  -6   6        0.04        1.02      1.10 o 
   1  -6   6       29.01       25.53      3.05 o 
   2  -6   6        0.79        0.20      1.07 o 
   3  -6   6       11.69       10.69      1.84 o 
   4  -6   6       45.18       54.57      3.99 o 
   5  -6   6       13.79       12.72      3.21 o 
   6  -6   6        0.06        0.31      2.09 o 
  -5  -5   6       26.13       31.64      3.17 o 
  -4  -5   6       20.50       23.69      2.67 o 
  -3  -5   6        5.73        2.50      1.19 o 
  -2  -5   6       31.56       28.32      2.52 o 
  -1  -5   6       20.99       21.88      4.60 o 
   0  -5   6        0.04       -0.75      0.98 o 
   1  -5   6       57.98       52.61      2.94 o 
   2  -5   6        7.99        7.94      1.62 o 
   3  -5   6       99.45      101.22      3.97 o 
   4  -5   6       15.13       15.54      2.02 o 
   5  -5   6       25.90       18.24      3.39 o 
   6  -5   6        7.84       12.87      3.25 o 
  -5  -4   6        4.53        8.85      1.91 o 
  -4  -4   6        2.34        0.96      1.39 o 
  -3  -4   6       75.58       78.91      4.73 o 
  -2  -4   6      336.59      327.81      7.21 o 
  -1  -4   6       53.27       45.91      2.75 o 
   0  -4   6      101.68       88.78      4.43 o 
   1  -4   6       28.44       26.30      2.13 o 
   2  -4   6       34.15       37.82      2.44 o 
   3  -4   6      111.37       97.72      3.67 o 
   4  -4   6      526.94      553.45      8.98 o 
   5  -4   6        6.55        6.15      1.56 o 
   6  -4   6        4.62        1.99      1.35 o 
   7  -4   6        8.88        6.03      2.13 o 
  -6  -3   6       14.76       20.62      2.62 o 
  -5  -3   6        3.01        3.31      1.34 o 
  -4  -3   6        0.17        1.90      1.06 o 
  -3  -3   6      132.51      134.29      4.61 o 
  -2  -3   6       11.10       12.17      1.71 o 
  -1  -3   6        9.52       13.75      1.72 o 
   0  -3   6      102.36      100.58      3.50 o 
   1  -3   6       33.42       40.68      2.37 o 
   2  -3   6      178.44      191.71      9.84 o 
   3  -3   6      430.15      420.87      5.79 o 
   4  -3   6      205.47      192.77      5.26 o 
   5  -3   6       11.67       12.03      1.84 o 
   6  -3   6        2.62        2.29      1.88 o 
   7  -3   6       44.18       46.20      3.63 o 
  -6  -2   6        1.05        4.54      1.94 o 
  -5  -2   6        3.28        1.75      1.14 o 
  -4  -2   6      208.40      207.83      9.37 o 
  -3  -2   6      428.48      419.22     11.51 o 
  -2  -2   6        0.02        0.84      1.30 o 
  -1  -2   6        0.19        0.20      0.95 o 
   0  -2   6       14.92       11.03      1.43 o 
   1  -2   6       36.49       42.62      2.18 o 
   2  -2   6       50.41       47.75      1.81 o 
   3  -2   6      242.77      257.38      4.31 o 
   4  -2   6        9.84        9.96      1.56 o 
   5  -2   6        3.56        3.40      1.26 o 
   6  -2   6        1.13        0.76      1.67 o 
   7  -2   6       16.08       13.68      2.63 o 
  -6  -1   6       47.90       54.92      4.88 o 
  -5  -1   6        0.15       -0.39      1.19 o 
  -4  -1   6       65.62       74.77      4.32 o 
  -3  -1   6       20.82       24.75      2.08 o 
  -2  -1   6      195.36      215.87      3.82 o 
  -1  -1   6      303.88      299.64      4.22 o 
   0  -1   6      183.85      205.09      3.28 o 
   1  -1   6       77.66       79.76      4.37 o 
   2  -1   6       10.08        9.11      0.93 o 
   3  -1   6       16.23       17.69      1.25 o 
   4  -1   6       30.10       30.87      3.34 o 
   5  -1   6        0.21       -0.06      1.80 o 
   6  -1   6        0.38       -0.90      0.92 o 
   7  -1   6        0.44        1.56      1.24 o 
   8  -1   6        2.56        2.54      1.57 o 
  -6   0   6        0.87        0.33      1.51 o 
  -5   0   6      255.31      247.15      6.45 o 
  -4   0   6       66.65       72.24      2.65 o 
  -3   0   6       24.16       26.34      1.64 o 
  -2   0   6        0.00       -0.06      0.57 o 
  -1   0   6       16.44       15.38      1.11 o 
   0   0   6      110.81       99.07      2.23 o 
   1   0   6      494.96      498.66      6.69 o 
   2   0   6      148.41      155.28      2.93 o 
   3   0   6      141.67      129.02      2.68 o 
   4   0   6       10.05       10.87      2.66 o 
   5   0   6        0.92        1.74      1.02 o 
   6   0   6        1.85        0.90      1.09 o 
   7   0   6        2.66        2.97      1.67 o 
   8   0   6        6.83        6.96      2.71 o 
  -6   1   6       12.14       17.54      2.37 o 
  -5   1   6       72.53       69.34      4.63 o 
  -4   1   6      574.58      540.97      9.20 o 
  -3   1   6        6.12        7.02      1.37 o 
  -2   1   6      164.90      159.74      3.19 o 
  -1   1   6        4.51        4.97      0.76 o 
   0   1   6     1695.03     1760.62     15.07 o 
   1   1   6      240.47      236.90      4.39 o 
   2   1   6        3.20        3.27      0.62 o 
   3   1   6      177.99      174.05      2.93 o 
   4   1   6        9.84       11.77      1.93 o 
   5   1   6       32.89       27.37      2.75 o 
   6   1   6        5.03        3.58      1.25 o 
   7   1   6        0.43       -0.86      0.98 o 
   8   1   6        2.17        3.06      1.54 o 
  -7   2   6        8.13        9.40      3.63 o 
  -6   2   6        0.35        0.22      1.23 o 
  -5   2   6       14.61       11.47      3.98 o 
  -4   2   6      183.65      174.60      5.72 o 
  -3   2   6        0.41        1.25      1.30 o 
  -2   2   6       13.73       16.79      1.15 o 
  -1   2   6      480.17      530.79      6.23 o 
   0   2   6        6.60       14.46      1.39 o 
   1   2   6      150.77      142.06      3.08 o 
   2   2   6      264.62      234.30      5.27 o 
   3   2   6      135.79      148.44      4.21 o 
   4   2   6       26.73       22.44      1.98 o 
   5   2   6        3.76        3.84      1.17 o 
   6   2   6       16.45       22.62      2.47 o 
   7   2   6        8.60        7.97      3.52 o 
   8   2   6        0.74        1.72      2.25 o 
  -6   3   6        2.21        4.58      1.58 o 
  -5   3   6       18.08       20.64      2.39 o 
  -4   3   6      112.74       94.10      6.53 o 
  -3   3   6        3.04        1.88      1.66 o 
  -2   3   6       83.09       98.33      2.18 o 
  -1   3   6      785.72      813.21      7.08 o 
   0   3   6        4.87        4.40      0.98 o 
   1   3   6      406.65      392.39      5.27 o 
   2   3   6      101.91       98.92      2.22 o 
   3   3   6        8.82       11.98      1.55 o 
   4   3   6       20.53       25.43      2.11 o 
   5   3   6       14.63       14.55      1.89 o 
   6   3   6       25.41       26.84      2.68 o 
   7   3   6       11.83        8.06      2.68 o 
   8   3   6        4.13        6.06      1.99 o 
  -6   4   6        0.60       -0.42      1.06 o 
  -5   4   6        2.71        1.93      1.21 o 
  -4   4   6       88.39       74.23      7.00 o 
  -3   4   6      197.67      189.08      6.95 o 
  -2   4   6       62.13       61.03      2.82 o 
  -1   4   6       48.74       62.18      2.66 o 
   0   4   6       26.22       30.03      1.20 o 
   1   4   6      103.47      119.94      2.79 o 
   2   4   6        1.33        1.01      0.59 o 
   3   4   6      105.58      107.80      3.51 o 
   4   4   6      375.23      371.26     21.27 o 
   5   4   6        4.79        3.74      1.19 o 
   6   4   6      124.35      119.78      4.71 o 
   7   4   6       10.69       11.69      2.12 o 
   8   4   6        0.42        0.43      1.37 o 
  -6   5   6       23.14       22.99      4.00 o 
  -5   5   6        2.01        0.20      1.24 o 
  -4   5   6       21.56       20.13      2.24 o 
  -3   5   6       21.86       24.94      2.23 o 
  -2   5   6        0.05        0.37      0.78 o 
  -1   5   6       85.77       89.83      3.82 o 
   0   5   6       52.45       56.60      1.57 o 
   1   5   6       20.69       20.71      1.33 o 
   2   5   6      394.13      424.64      9.62 o 
   3   5   6        1.72        2.00      0.93 o 
   4   5   6      175.22      173.78      4.93 o 
   5   5   6        2.38        3.44      1.56 o 
   6   5   6      415.70      429.91     17.55 o 
   7   5   6        4.72        5.97      1.69 o 
   8   5   6       11.39       12.76      2.51 o 
  -6   6   6        2.50        5.05      2.37 o 
  -5   6   6        3.59        2.63      1.44 o 
  -4   6   6      110.61      102.48      4.40 o 
  -3   6   6        3.58        3.38      1.20 o 
  -2   6   6       53.82       60.31      3.54 o 
  -1   6   6        1.00        0.41      0.79 o 
   0   6   6       88.00       98.37      2.18 o 
   1   6   6       19.26       22.50      1.43 o 
   2   6   6      117.75      120.33      3.15 o 
   3   6   6       11.99       13.43      1.64 o 
   4   6   6        0.48       -0.59      0.66 o 
   5   6   6      148.74      144.78      4.95 o 
   6   6   6       53.23       56.40      3.62 o 
   7   6   6        0.01        0.32      1.23 o 
  -6   7   6        6.38        5.21      2.68 o 
  -5   7   6       34.33       32.70      5.96 o 
  -4   7   6       68.27       65.62      3.76 o 
  -3   7   6      177.42      174.43      5.52 o 
  -2   7   6       50.38       44.99      2.88 o 
  -1   7   6        5.49        8.27      1.55 o 
   0   7   6      153.26      151.89      7.27 o 
   1   7   6      149.93      153.48      3.65 o 
   2   7   6        3.03        1.60      0.89 o 
   3   7   6       30.89       27.66      2.87 o 
   4   7   6       28.13       33.86      2.57 o 
   5   7   6      104.18       98.29      6.37 o 
   6   7   6        1.39        1.96      1.61 o 
   7   7   6        8.18        6.50      1.82 o 
  -5   8   6       16.14       14.48      2.35 o 
  -4   8   6      162.63      167.95      7.76 o 
  -3   8   6        2.54        1.55      1.08 o 
  -2   8   6       65.22       59.93      3.37 o 
  -1   8   6        0.00       -0.45      0.85 o 
   0   8   6       48.00       52.67      2.91 o 
   1   8   6        0.41        2.30      0.83 o 
   2   8   6        6.62        7.88      1.28 o 
   3   8   6       38.97       38.95      3.43 o 
   4   8   6      134.02      137.02      6.29 o 
   5   8   6       62.74       71.03      3.82 o 
   6   8   6        0.83        2.33      1.51 o 
   7   8   6        0.44        0.85      1.42 o 
  -5   9   6        8.30        9.34      2.18 o 
  -4   9   6       28.90       28.03      3.04 o 
  -3   9   6        9.96       12.55      2.09 o 
  -2   9   6      102.45      103.79      6.45 o 
  -1   9   6      125.58      110.22      4.40 o 
   0   9   6       28.84       29.69      2.51 o 
   1   9   6       30.49       29.49      2.41 o 
   2   9   6       31.85       27.79      3.95 o 
   3   9   6      220.89      218.17      7.82 o 
   4   9   6       52.60       59.89      4.86 o 
   5   9   6        4.68        2.88      1.35 o 
   6   9   6        6.60        2.87      1.49 o 
  -4  10   6        1.53        3.17      1.59 o 
  -3  10   6        0.14        0.22      1.08 o 
  -2  10   6      344.93      359.77      8.71 o 
  -1  10   6       48.20       48.50      3.33 o 
   0  10   6       54.63       54.15      3.36 o 
   1  10   6        4.36        4.46      2.47 o 
   2  10   6      397.76      373.74     10.62 o 
   3  10   6       17.57       19.82      3.03 o 
   4  10   6       55.05       58.22      5.03 o 
   5  10   6        6.17        5.01      2.20 o 
  -4  11   6        0.00        1.53      1.52 o 
  -3  11   6        2.17        2.21      1.39 o 
  -2  11   6       64.22       58.09      4.03 o 
  -1  11   6        0.71        0.64      2.44 o 
   0  11   6       42.08       45.03      4.30 o 
   1  11   6        2.99        1.05      1.16 o 
   2  11   6        0.00        1.36      1.16 o 
   4  11   6        0.06        0.60      1.60 o 
   5  11   6        0.69        0.67      1.96 o 
  -3  12   6        8.74        2.35      1.53 o 
  -2  12   6       14.58        8.72      5.53 o 
  -1  12   6        3.34        4.40      1.68 o 
   0  12   6       11.11        7.02      1.86 o 
   1  12   6        0.01        0.16      1.36 o 
   2  12   6       17.73       15.75      3.23 o 
   4  12   6       17.37       19.42      3.74 o 
  -1  13   6        0.55       -1.40      2.23 o 
   0  13   6        0.18        1.60      2.41 o 
   1  13   6        1.93        1.83      2.49 o 
   2  13   6        9.36       15.35      3.54 o 
  -1  -8   7       21.44       19.18      2.75 o 
   0  -8   7        0.60        1.49      1.46 o 
   1  -8   7        1.55        1.99      1.49 o 
   2  -8   7        0.98        1.32      1.57 o 
   3  -8   7        0.75       -0.32      1.34 o 
  -2  -7   7       11.69       13.54      2.29 o 
  -1  -7   7       14.13       11.17      2.93 o 
   0  -7   7        0.21        0.06      1.22 o 
   1  -7   7        1.50        0.00      1.21 o 
   2  -7   7       10.37        9.31      2.07 o 
   3  -7   7        0.75        0.08      1.25 o 
   4  -7   7        0.90        0.89      1.83 o 
  -3  -6   7        0.12        0.90      1.34 o 
  -2  -6   7        1.56        2.01      1.29 o 
  -1  -6   7       45.86       44.87      3.34 o 
   0  -6   7       45.08       49.64      3.91 o 
   1  -6   7       55.65       46.62      3.23 o 
   2  -6   7        2.03        2.87      1.58 o 
   3  -6   7        0.91        0.97      1.61 o 
   4  -6   7        0.84        0.89      1.74 o 
   5  -6   7       57.26       58.80      5.59 o 
  -4  -5   7        2.34       -0.09      1.39 o 
  -3  -5   7       40.41       48.68      5.75 o 
  -2  -5   7        0.85        1.50      1.11 o 
  -1  -5   7        4.93        2.04      4.58 o 
   0  -5   7        0.94        2.15      1.23 o 
   1  -5   7       48.18       47.17      3.79 o 
   2  -5   7       14.37       13.59      2.76 o 
   3  -5   7        1.02        2.19      1.38 o 
   4  -5   7       43.54       41.05      4.50 o 
   5  -5   7       49.39       38.77      4.63 o 
   6  -5   7        0.43        3.32      2.12 o 
  -5  -4   7        1.38        4.43      1.62 o 
  -4  -4   7        1.13        0.08      1.07 o 
  -3  -4   7       11.65       12.75      2.02 o 
  -2  -4   7      208.04      201.80      5.93 o 
  -1  -4   7       71.71       78.87      7.58 o 
   0  -4   7       63.65       62.00      3.39 o 
   1  -4   7       27.24       28.03      2.36 o 
   2  -4   7        0.28        0.77      1.02 o 
   3  -4   7       48.27       50.28      3.04 o 
   4  -4   7      190.74      182.07      8.15 o 
   5  -4   7       18.86       24.94      3.88 o 
   6  -4   7        0.07       -0.51      1.71 o 
  -5  -3   7       31.71       29.86      2.99 o 
  -4  -3   7        1.33        0.30      0.95 o 
  -3  -3   7       15.92       20.09      5.16 o 
  -2  -3   7        1.61        2.59      1.12 o 
  -1  -3   7       21.89       23.71      2.21 o 
   0  -3   7       18.16       15.11      2.81 o 
   1  -3   7        3.90        7.39      1.37 o 
   2  -3   7        0.77       -1.69      1.49 o 
   3  -3   7       62.49       69.36      3.14 o 
   4  -3   7        0.11       -1.37      0.92 o 
   5  -3   7        4.44        2.44      1.33 o 
   6  -3   7        0.02        0.46      1.23 o 
   7  -3   7        0.12        1.91      1.53 o 
  -5  -2   7        0.56        1.31      1.16 o 
  -4  -2   7        8.29        7.67      2.19 o 
  -3  -2   7        9.09       10.91      1.72 o 
  -2  -2   7      407.98      441.83      9.99 o 
  -1  -2   7        0.01        1.14      0.94 o 
   0  -2   7       50.14       46.55      2.54 o 
   1  -2   7        7.50        7.03      2.84 o 
   2  -2   7        3.57        5.95      0.91 o 
   3  -2   7       48.84       43.34      1.96 o 
   4  -2   7        0.33       -0.98      0.89 o 
   5  -2   7       18.84       15.85      3.07 o 
   6  -2   7        1.02        0.27      1.14 o 
   7  -2   7       29.22       34.68      4.81 o 
  -6  -1   7       45.58       56.90      5.26 o 
  -5  -1   7       40.32       49.75      4.74 o 
  -4  -1   7      162.80      154.40      7.28 o 
  -3  -1   7     1173.89     1185.64     20.69 o 
  -2  -1   7       11.80       13.30      1.71 o 
  -1  -1   7        2.76        0.35      0.83 o 
   0  -1   7       17.43       16.83      1.63 o 
   1  -1   7      171.44      171.24      4.34 o 
   2  -1   7      183.17      179.22      3.46 o 
   3  -1   7       46.41       47.47      1.94 o 
   4  -1   7        0.58        0.47      0.94 o 
   5  -1   7        3.32        2.29      1.25 o 
   6  -1   7        0.00        1.02      1.13 o 
   7  -1   7       18.82       20.79      6.74 o 
  -6   0   7       54.64       51.18      5.01 o 
  -5   0   7        6.96       12.47      2.67 o 
  -4   0   7        7.37        1.74      1.56 o 
  -3   0   7      929.90      957.33     15.71 o 
  -2   0   7        0.54       -0.02      0.64 o 
  -1   0   7       61.05       64.37      2.10 o 
   0   0   7       29.88       31.05      1.47 o 
   1   0   7      172.99      173.38      4.09 o 
   2   0   7        8.72        6.97      0.90 o 
   3   0   7        0.49        2.40      0.71 o 
   4   0   7        3.09        4.52      1.17 o 
   5   0   7        0.04       -0.21      0.89 o 
   6   0   7       19.55       17.72      4.89 o 
   7   0   7       17.01       15.20      5.37 o 
   8   0   7        0.00        0.12      1.47 o 
  -6   1   7        0.20        2.16      1.74 o 
  -5   1   7        5.03        7.08      1.76 o 
  -4   1   7      129.45      123.88      6.02 o 
  -3   1   7        1.34        1.25      0.83 o 
  -2   1   7       66.37       71.11      2.36 o 
  -1   1   7      693.72      717.30      7.34 o 
   0   1   7        4.71        2.94      0.67 o 
   1   1   7      627.15      587.55      7.62 o 
   2   1   7      849.10      832.18      8.41 o 
   3   1   7        0.00        0.22      0.52 o 
   4   1   7       59.43       63.76      3.01 o 
   5   1   7        0.76        2.02      1.19 o 
   6   1   7        0.05       -0.40      1.03 o 
   7   1   7       41.78       36.21      3.28 o 
   8   1   7        0.41        0.87      1.40 o 
  -6   2   7        6.92        8.91      2.41 o 
  -5   2   7       15.23       14.44      2.20 o 
  -4   2   7        6.57        7.30      1.61 o 
  -3   2   7       90.20       86.27      3.58 o 
  -2   2   7        5.30        8.68      1.07 o 
  -1   2   7       58.06       57.36      1.90 o 
   0   2   7        6.68        7.39      0.86 o 
   1   2   7       77.54       76.66      2.50 o 
   2   2   7        8.40        7.10      0.85 o 
   3   2   7       56.41       56.93      2.64 o 
   4   2   7       55.42       57.60      2.90 o 
   5   2   7        2.77        2.90      1.17 o 
   6   2   7       98.91       96.09      4.30 o 
   7   2   7        7.65        6.81      2.36 o 
   8   2   7       21.02       28.61      3.72 o 
  -6   3   7       52.98       64.03      4.14 o 
  -5   3   7       68.71       75.00      3.96 o 
  -4   3   7       84.18       94.57      4.04 o 
  -3   3   7       15.05       15.93      1.88 o 
  -2   3   7       25.96       26.98      2.11 o 
  -1   3   7       10.50       13.37      1.04 o 
   0   3   7        0.08       -0.12      0.75 o 
   1   3   7        3.97        5.27      0.89 o 
   2   3   7       35.72       43.48      2.26 o 
   3   3   7      192.23      205.45     15.96 o 
   4   3   7      130.06      139.21      4.40 o 
   5   3   7        0.06        1.23      0.91 o 
   6   3   7       34.45       31.45      2.78 o 
   7   3   7       16.48       20.33      3.24 o 
   8   3   7       70.79       79.47      4.88 o 
  -6   4   7        5.07        9.61      2.12 o 
  -5   4   7        8.69        3.82      1.52 o 
  -4   4   7        0.67        0.91      1.06 o 
  -3   4   7       43.53       40.07      3.57 o 
  -2   4   7      331.99      330.58      6.73 o 
  -1   4   7      475.61      475.55      9.11 o 
   0   4   7       19.11       21.42      1.49 o 
   1   4   7       91.94       91.17      3.73 o 
   2   4   7       22.30       24.48      1.50 o 
   3   4   7        2.04        3.60      0.97 o 
   4   4   7      156.58      174.85      6.59 o 
   5   4   7       14.69       16.03      2.06 o 
   6   4   7       63.61       63.52      3.68 o 
   7   4   7      124.75      142.80      8.37 o 
   8   4   7        8.25        5.30      1.93 o 
  -6   5   7        5.18        6.88      1.91 o 
  -5   5   7        4.72        4.21      1.75 o 
  -4   5   7       14.74       13.17      4.59 o 
  -3   5   7       15.37       15.29      2.01 o 
  -2   5   7       90.74       85.81      3.53 o 
  -1   5   7       47.19       42.77      3.06 o 
   0   5   7       22.43       20.08      1.57 o 
   1   5   7       96.91      106.01      2.82 o 
   2   5   7       45.81       46.49      2.98 o 
   3   5   7       10.14       10.45      1.51 o 
   4   5   7       14.48       14.67      1.84 o 
   5   5   7       59.98       65.60      3.43 o 
   6   5   7       16.37       15.56      3.14 o 
   7   5   7       21.18       23.17      2.91 o 
  -6   6   7        0.77        0.16      1.55 o 
  -5   6   7       24.85       22.06      2.74 o 
  -4   6   7       21.93       20.82      3.93 o 
  -3   6   7       76.81       76.85      3.71 o 
  -2   6   7       44.73       44.26      2.83 o 
  -1   6   7       24.82       24.86      2.16 o 
   0   6   7        0.27        0.04      0.81 o 
   1   6   7       13.03       14.27      1.31 o 
   2   6   7        2.57        0.99      0.68 o 
   3   6   7      105.91      102.38      3.66 o 
   4   6   7       42.10       45.62      2.75 o 
   5   6   7       47.32       53.35      5.85 o 
   6   6   7       57.68       62.76      3.85 o 
   7   6   7        7.22        9.09      1.97 o 
  -5   7   7        0.35        2.71      2.42 o 
  -4   7   7       50.97       42.63      4.67 o 
  -3   7   7       10.12       11.46      3.94 o 
  -2   7   7       11.95       14.09      2.00 o 
  -1   7   7       46.94       40.88      2.73 o 
   0   7   7       97.98      108.11      6.31 o 
   1   7   7      113.82      117.98      3.22 o 
   2   7   7       15.83       20.17      2.45 o 
   3   7   7       15.82       17.02      2.36 o 
   4   7   7        2.40        1.68      1.02 o 
   5   7   7        2.23        2.27      1.04 o 
   6   7   7        2.42        5.08      1.63 o 
   7   7   7        6.65        5.16      2.08 o 
  -5   8   7       11.65        8.89      2.20 o 
  -4   8   7       60.38       57.39      3.92 o 
  -3   8   7       74.42       75.90      4.02 o 
  -2   8   7       27.25       26.18      2.55 o 
  -1   8   7      257.44      250.33      7.64 o 
   0   8   7      247.70      242.36     16.94 o 
   1   8   7        4.72        1.94      1.40 o 
   2   8   7      205.16      207.82      7.28 o 
   3   8   7        0.01        0.16      1.11 o 
   4   8   7       47.46       46.74      3.08 o 
   5   8   7        1.51        1.77      1.15 o 
   6   8   7        0.72        0.65      1.15 o 
  -5   9   7        5.89        3.74      4.49 o 
  -4   9   7        8.00        7.38      1.93 o 
  -3   9   7        0.30        0.09      1.10 o 
  -2   9   7        1.29        2.36      2.08 o 
  -1   9   7      145.72      146.35      5.21 o 
   0   9   7      246.95      256.07      8.02 o 
   1   9   7        2.80        1.73      1.03 o 
   2   9   7       15.89       18.60      2.61 o 
   3   9   7       52.32       50.07      3.79 o 
   4   9   7        8.14       10.76      2.49 o 
   5   9   7       17.64       16.60      3.59 o 
   6   9   7        1.62        3.31      1.53 o 
  -4  10   7        2.27        2.88      1.58 o 
  -3  10   7        2.75        1.57      1.31 o 
  -2  10   7        0.76        3.16      1.53 o 
  -1  10   7       24.32       21.45      2.54 o 
   0  10   7        1.32        1.54      1.69 o 
   1  10   7       11.35       10.85      1.87 o 
   2  10   7        1.47        1.49      1.65 o 
   3  10   7       86.69      103.07      5.55 o 
   4  10   7       51.19       64.74      4.88 o 
   5  10   7        5.66        6.95      2.34 o 
  -3  11   7        2.98        1.63      1.51 o 
  -2  11   7        0.49        2.67      1.54 o 
  -1  11   7       23.67       20.66      5.60 o 
   0  11   7        0.08        0.86      1.15 o 
   1  11   7        3.53        2.36      1.24 o 
   2  11   7       33.48       35.48      2.86 o 
   4  11   7       45.26       46.99      4.70 o 
   5  11   7       10.78       15.63      3.41 o 
  -2  12   7        7.59        8.75      2.18 o 
  -1  12   7       12.48        9.73      2.13 o 
   0  12   7       13.82       10.86      2.16 o 
   1  12   7        0.14        0.89      1.20 o 
   2  12   7        2.66        1.91      1.35 o 
  -1  13   7        3.15        2.65      1.78 o 
   0  13   7        4.66        5.18      5.62 o 
   1  13   7        9.37       16.30      3.79 o 
  -1  -7   8       21.50       16.65      5.20 o 
   0  -7   8        1.68        2.56      1.31 o 
   1  -7   8        4.52        4.39      1.79 o 
   2  -7   8       34.14       30.54      3.10 o 
   3  -7   8        2.31        2.23      1.60 o 
  -2  -6   8        0.52        1.08      1.54 o 
  -1  -6   8        6.86        7.42      1.99 o 
   0  -6   8        7.25        7.30      1.87 o 
   1  -6   8       15.96       11.48      2.13 o 
   2  -6   8        2.25        1.33      1.30 o 
   3  -6   8        0.13       -0.62      2.12 o 
   4  -6   8       19.09       26.93      4.37 o 
  -3  -5   8        0.03        1.87      1.31 o 
  -2  -5   8        0.55        0.66      1.56 o 
  -1  -5   8        0.82       -0.03      1.61 o 
   0  -5   8        0.27       -0.17      1.18 o 
   1  -5   8        2.01        2.32      1.64 o 
   2  -5   8        3.04        3.38      1.47 o 
   3  -5   8        0.28        0.48      1.13 o 
   4  -5   8        4.92        0.45      2.03 o 
   5  -5   8      134.10      132.34      7.97 o 
  -4  -4   8        0.22        0.93      1.35 o 
  -3  -4   8       17.89       23.94      2.70 o 
  -2  -4   8       14.60       12.86      2.16 o 
  -1  -4   8        1.16        1.68      1.50 o 
   0  -4   8       49.87       43.64      2.97 o 
   1  -4   8       43.51       40.31      2.87 o 
   2  -4   8        0.02        0.13      1.48 o 
   3  -4   8        4.14        1.12      1.41 o 
   4  -4   8       28.22       20.09      3.54 o 
   5  -4   8       57.96       51.89      5.30 o 
   6  -4   8        0.05       -2.43      1.71 o 
  -4  -3   8        0.39        0.85      1.51 o 
  -3  -3   8       28.38       26.78      2.70 o 
  -2  -3   8       23.73       18.10      2.21 o 
  -1  -3   8       18.33       19.97      2.20 o 
   0  -3   8       11.54       13.26      1.80 o 
   1  -3   8        4.11        4.36      2.38 o 
   2  -3   8        4.33        3.54      1.16 o 
   3  -3   8       49.83       49.48      3.04 o 
   4  -3   8      149.23      141.18      7.24 o 
   5  -3   8        1.16        3.41      2.00 o 
   6  -3   8        0.14       -1.05      1.76 o 
  -5  -2   8       23.34       35.06      4.52 o 
  -4  -2   8        5.95        4.27      1.43 o 
  -3  -2   8       80.59       94.92      7.59 o 
  -2  -2   8       67.70       62.85      3.20 o 
  -1  -2   8      245.51      238.90     14.87 o 
   0  -2   8        5.45        4.68      1.70 o 
   1  -2   8        4.96        6.77      1.75 o 
   2  -2   8       10.48       12.20      1.69 o 
   3  -2   8       19.10       22.76      2.01 o 
   4  -2   8        3.80        4.56      1.45 o 
   5  -2   8        9.66        9.22      2.58 o 
   6  -2   8        0.35        0.01      1.23 o 
   7  -2   8        0.91       -1.83      1.22 o 
  -5  -1   8       38.12       40.91      4.70 o 
  -4  -1   8      195.55      205.01      9.02 o 
  -3  -1   8       17.23       17.79      2.11 o 
  -2  -1   8        9.12        8.89      2.52 o 
  -1  -1   8       14.21       10.95      4.26 o 
   0  -1   8        0.58        0.97      0.92 o 
   1  -1   8       15.90       13.57      1.69 o 
   2  -1   8        3.81        3.73      0.87 o 
   3  -1   8      162.69      169.47      3.71 o 
   4  -1   8      199.77      206.43      5.68 o 
   5  -1   8        0.70        1.36      1.09 o 
   6  -1   8        1.04        1.06      2.35 o 
   7  -1   8        0.40       -1.03      1.19 o 
  -5   0   8       29.22       27.51      3.96 o 
  -4   0   8        4.02        3.63      2.05 o 
  -3   0   8      122.27      128.15      4.43 o 
  -2   0   8        3.26        5.08      1.24 o 
  -1   0   8       20.15       18.81      1.84 o 
   0   0   8       56.26       60.59      2.12 o 
   1   0   8      280.44      289.57     11.90 o 
   2   0   8        4.04        4.06      0.87 o 
   3   0   8       24.06       29.07      1.77 o 
   4   0   8       41.54       39.36      3.82 o 
   5   0   8        1.55        0.63      1.03 o 
   6   0   8       11.27       11.59      2.07 o 
   7   0   8        5.70        4.05      2.08 o 
  -6   1   8        1.32        1.96      2.03 o 
  -5   1   8        0.72       -1.34      1.45 o 
  -4   1   8      177.15      164.88      7.64 o 
  -3   1   8      459.93      479.73      8.78 o 
  -2   1   8       22.52       20.70      1.56 o 
  -1   1   8        0.98        3.37      0.83 o 
   0   1   8       19.48       21.22      1.98 o 
   1   1   8      120.80      136.09      8.21 o 
   2   1   8       27.92       32.16      1.65 o 
   3   1   8        7.94        6.61      1.36 o 
   4   1   8        9.34       11.78      2.22 o 
   5   1   8       54.30       64.50      3.41 o 
   6   1   8        0.09        0.54      1.02 o 
   7   1   8        0.19       -0.32      1.11 o 
  -6   2   8        0.22       -0.38      1.60 o 
  -5   2   8        6.77        6.29      1.76 o 
  -4   2   8       26.42       35.81      2.86 o 
  -3   2   8       38.11       37.36      2.76 o 
  -2   2   8        0.18        0.78      0.88 o 
  -1   2   8       57.06       56.92      2.05 o 
   0   2   8     1055.81     1063.13     11.62 o 
   1   2   8       46.13       50.39      2.23 o 
   2   2   8        5.10        6.97      0.93 o 
   3   2   8       86.22       85.62      7.51 o 
   4   2   8        0.51        0.66      2.61 o 
   5   2   8       24.93       23.45      2.39 o 
   6   2   8        3.57        2.23      1.17 o 
   7   2   8        2.73        3.81      2.29 o 
  -6   3   8        1.68        2.06      2.24 o 
  -5   3   8       22.92       24.61      2.77 o 
  -4   3   8      154.73      162.63      5.46 o 
  -3   3   8        0.08        0.28      1.55 o 
  -2   3   8      245.23      250.46      6.00 o 
  -1   3   8        1.63        1.36      0.72 o 
   0   3   8        6.66        8.09      0.95 o 
   1   3   8      237.01      245.03      4.69 o 
   2   3   8        9.52        7.41      1.10 o 
   3   3   8       53.86       53.05      3.21 o 
   4   3   8        1.34        0.94      0.87 o 
   5   3   8      102.85      104.03      4.28 o 
   6   3   8        1.40        1.14      1.12 o 
   7   3   8       54.91       56.41      6.85 o 
  -6   4   8        0.64        0.05      1.37 o 
  -5   4   8      117.35      108.07      4.94 o 
  -4   4   8       40.08       42.98      3.22 o 
  -3   4   8       58.49       47.40      4.45 o 
  -2   4   8        0.54        0.78      1.68 o 
  -1   4   8       68.60       71.88      3.15 o 
   0   4   8       44.15       43.98      1.73 o 
   1   4   8       15.04       15.12      3.15 o 
   2   4   8        1.75        2.05      0.78 o 
   3   4   8       35.63       41.27      2.68 o 
   4   4   8        8.12        7.23      1.43 o 
   5   4   8       44.99       41.56      3.62 o 
   6   4   8        9.12        6.94      1.60 o 
   7   4   8       93.11       99.30      4.83 o 
  -6   5   8       16.73       14.00      2.46 o 
  -5   5   8       41.41       44.60      3.52 o 
  -4   5   8       19.33       17.26      4.77 o 
  -3   5   8       83.88       79.26      3.86 o 
  -2   5   8       29.64       20.24      2.15 o 
  -1   5   8       38.42       40.52      2.63 o 
   0   5   8       38.46       38.49      2.42 o 
   1   5   8       36.66       38.92      1.89 o 
   2   5   8       12.69       12.63      1.44 o 
   3   5   8       84.13       93.70      4.63 o 
   4   5   8       31.35       32.28      3.35 o 
   5   5   8        3.20        1.50      1.12 o 
   6   5   8       36.14       35.18      3.05 o 
   7   5   8       12.16       13.22      6.86 o 
  -5   6   8       15.08       14.71      2.42 o 
  -4   6   8       17.08       13.55      3.75 o 
  -3   6   8      145.34      133.36      5.01 o 
  -2   6   8       76.07       77.43      3.67 o 
  -1   6   8        3.34        2.83      1.12 o 
   0   6   8       32.49       42.56      3.57 o 
   1   6   8      209.96      231.37      4.49 o 
   2   6   8       12.45       10.23      1.49 o 
   3   6   8       41.99       41.83      3.43 o 
   4   6   8        7.64        6.73      1.50 o 
   5   6   8        0.00        1.79      1.12 o 
   6   6   8        0.88        2.01      1.28 o 
   7   6   8       23.32       31.33      3.32 o 
  -5   7   8        0.28       -0.16      1.60 o 
  -4   7   8        5.94        8.43      2.01 o 
  -3   7   8      225.10      218.71      6.65 o 
  -2   7   8      160.73      146.85     11.56 o 
  -1   7   8      209.06      212.75      5.95 o 
   0   7   8        0.19       -0.48      0.77 o 
   1   7   8       77.90       74.92      4.34 o 
   2   7   8        4.43        1.71      1.89 o 
   3   7   8        0.62        1.51      1.25 o 
   4   7   8       54.30       53.41      7.05 o 
   5   7   8        8.48        8.62      1.80 o 
   6   7   8        0.14       -0.51      1.11 o 
   7   7   8        0.77        1.88      1.43 o 
  -5   8   8        1.10        0.41      1.36 o 
  -4   8   8        4.58        4.11      1.58 o 
  -3   8   8       18.09       21.12      4.44 o 
  -2   8   8       10.21       11.91      2.00 o 
  -1   8   8      336.64      340.83     19.59 o 
   0   8   8       35.83       29.17      2.48 o 
   1   8   8       11.61        8.11      2.09 o 
   2   8   8       20.23       18.13      2.47 o 
   3   8   8       62.64       52.40      3.72 o 
   4   8   8       76.27       83.65      5.03 o 
   5   8   8       77.52       83.30      4.16 o 
   6   8   8        0.81        1.58      1.35 o 
  -4   9   8       29.43       33.66      4.72 o 
  -3   9   8        4.50        5.26      2.61 o 
  -2   9   8        5.81        5.50      1.61 o 
  -1   9   8      114.82      106.99      4.59 o 
   0   9   8      101.32       98.30      4.25 o 
   1   9   8        3.19        0.62      1.00 o 
   2   9   8       31.24       35.70      3.50 o 
   3   9   8      270.91      242.16      7.91 o 
   4   9   8        2.38        0.89      1.22 o 
   5   9   8       18.70       19.91      2.56 o 
   6   9   8        0.78        0.99      1.32 o 
  -4  10   8        3.38        5.30      1.94 o 
  -3  10   8        3.07        3.23      1.60 o 
  -2  10   8       10.60       10.66      2.09 o 
  -1  10   8       11.66       12.28      2.11 o 
   0  10   8        7.64        6.98      1.64 o 
   1  10   8      210.76      225.88     12.59 o 
   2  10   8        6.70        0.82      1.78 o 
   4  10   8        0.68       -0.07      1.31 o 
   5  10   8        3.02        4.70      1.94 o 
  -3  11   8        0.24       -0.15      1.60 o 
  -2  11   8        7.37        5.24      1.86 o 
  -1  11   8        2.99        1.83      1.29 o 
   0  11   8        1.82        3.01      1.48 o 
   1  11   8        3.07        1.26      1.31 o 
   2  11   8        0.19        0.40      1.10 o 
  -2  12   8        1.05        1.06      1.48 o 
  -1  12   8        3.00        1.52      1.59 o 
   0  12   8        0.01       -1.00      1.43 o 
   1  12   8        0.10       -0.46      1.18 o 
   2  12   8        3.52        2.72      2.03 o 
   0  13   8        0.17        0.76      1.63 o 
   1  13   8        1.75        2.97      1.63 o 
  -1  -6   9       29.44       40.76      3.64 o 
   0  -6   9       15.07       10.04      2.13 o 
   1  -6   9        1.24        2.47      1.43 o 
   2  -6   9       28.66       21.71      2.79 o 
   3  -6   9        0.47       -0.29      1.39 o 
  -2  -5   9       35.23       42.94      3.52 o 
  -1  -5   9        0.41        1.25      1.48 o 
   0  -5   9        0.23        0.60      1.21 o 
   1  -5   9        5.60        2.71      1.41 o 
   2  -5   9        6.24        7.19      1.67 o 
   3  -5   9        0.06        0.52      1.38 o 
   4  -5   9        1.12        1.38      2.07 o 
   5  -5   9       21.42       15.30      3.79 o 
  -3  -4   9       24.87       34.37      3.29 o 
  -2  -4   9        2.67        2.47      1.30 o 
  -1  -4   9        0.14        1.15      1.24 o 
   0  -4   9        7.48        2.39      3.34 o 
   1  -4   9       15.28       13.98      2.09 o 
   2  -4   9        3.91        4.82      2.73 o 
   3  -4   9        0.49        1.67      1.12 o 
   4  -4   9        0.30       -1.09      1.76 o 
   5  -4   9       10.64        9.89      3.01 o 
  -4  -3   9        2.28        4.14      1.74 o 
  -3  -3   9        0.00        0.82      2.48 o 
  -2  -3   9       53.03       58.46      3.59 o 
  -1  -3   9       56.26       55.98      5.42 o 
   0  -3   9        8.33        8.34      1.68 o 
   1  -3   9        3.83        3.11      1.29 o 
   2  -3   9        5.10        3.13      1.29 o 
   3  -3   9        1.93        1.39      1.13 o 
   4  -3   9       52.58       57.30      5.21 o 
   5  -3   9        3.08        3.12      2.45 o 
   6  -3   9        0.00       -0.56      1.78 o 
  -4  -2   9       20.99       20.07      3.85 o 
  -3  -2   9       72.26       81.08      4.06 o 
  -2  -2   9      324.47      335.23     11.93 o 
  -1  -2   9       21.41       20.91      2.23 o 
   0  -2   9        9.03       10.43      3.06 o 
   1  -2   9        1.06        2.35      1.40 o 
   2  -2   9        9.90        8.96      1.60 o 
   3  -2   9       44.44       44.43      2.82 o 
   4  -2   9       10.75       14.54      2.90 o 
   5  -2   9        0.51       -1.51      1.63 o 
   6  -2   9        0.95       -0.51      2.07 o 
  -5  -1   9       30.86       34.41      4.59 o 
  -4  -1   9        4.79        1.02      1.60 o 
  -3  -1   9        6.02        6.98      2.44 o 
  -2  -1   9      452.32      463.69      8.86 o 
  -1  -1   9       23.45       19.61      2.09 o 
   0  -1   9       96.18       89.47      3.57 o 
   1  -1   9        8.19        6.33      1.32 o 
   2  -1   9        4.14        4.33      1.16 o 
   3  -1   9       28.10       30.41      2.30 o 
   4  -1   9       21.79       23.59      2.35 o 
   5  -1   9        0.13        0.43      1.64 o 
   6  -1   9        0.06        0.67      1.77 o 
   7  -1   9        2.00        1.06      1.43 o 
  -5   0   9        0.68       -1.36      1.31 o 
  -4   0   9        3.03        1.69      1.54 o 
  -3   0   9        0.09        2.43      1.63 o 
  -2   0   9        7.64        8.15      1.64 o 
  -1   0   9        3.76        5.36      1.40 o 
   0   0   9       86.53       81.96      3.35 o 
   1   0   9       36.10       35.95      3.06 o 
   2   0   9      156.28      150.48      4.34 o 
   3   0   9      215.48      225.02      5.75 o 
   4   0   9        0.31        0.38      0.95 o 
   5   0   9       29.59       33.50      2.87 o 
   6   0   9        0.01        1.54      1.55 o 
   7   0   9        0.07       -0.08      1.69 o 
  -5   1   9       17.15       15.75      3.65 o 
  -4   1   9       30.03       33.94      4.23 o 
  -3   1   9       33.28       28.66      3.72 o 
  -2   1   9       56.86       57.79      4.72 o 
  -1   1   9        4.12        5.74      1.06 o 
   0   1   9      181.48      180.17      3.73 o 
   1   1   9       44.71       43.07      2.42 o 
   2   1   9        4.34        3.73      1.13 o 
   3   1   9       29.64       33.14      2.44 o 
   4   1   9       52.14       51.83      3.99 o 
   5   1   9       13.35       13.87      2.04 o 
   6   1   9        2.73        3.06      1.28 o 
   7   1   9       20.90       23.90      5.95 o 
  -5   2   9       22.91       26.90      4.16 o 
  -4   2   9       83.24       88.11      6.01 o 
  -3   2   9       85.86       79.33      3.76 o 
  -2   2   9        2.81        2.69      1.79 o 
  -1   2   9       90.13       84.58      3.99 o 
   0   2   9        2.85        1.31      0.72 o 
   1   2   9       30.24       32.07      2.04 o 
   2   2   9      201.12      194.12      4.57 o 
   3   2   9       56.95       58.37      5.26 o 
   4   2   9       41.89       50.83      4.32 o 
   5   2   9       39.85       45.39      3.19 o 
   6   2   9        0.69        1.17      1.13 o 
   7   2   9        4.19        0.67      1.39 o 
  -5   3   9        5.28        9.26      2.10 o 
  -4   3   9       42.90       48.98      3.45 o 
  -3   3   9        0.00        1.83      1.18 o 
  -2   3   9        0.10       -1.11      1.28 o 
  -1   3   9      125.06      134.18      4.38 o 
   0   3   9        0.34        1.24      0.70 o 
   1   3   9      102.05      106.95      3.31 o 
   2   3   9      181.44      192.95      4.45 o 
   3   3   9       39.73       43.60      2.72 o 
   4   3   9        5.95        6.83      1.41 o 
   5   3   9        4.54        3.58      1.28 o 
   6   3   9       36.12       37.31      3.20 o 
   7   3   9       31.03       26.25      2.99 o 
  -5   4   9       36.33       39.44      4.51 o 
  -4   4   9       30.47       26.98      2.87 o 
  -3   4   9       11.70       11.40      1.95 o 
  -2   4   9       86.80       83.40      3.73 o 
  -1   4   9       67.44       67.73      3.23 o 
   0   4   9        8.81        9.16      1.48 o 
   1   4   9       61.89       57.96      4.02 o 
   2   4   9      105.07      108.84      5.66 o 
   3   4   9        3.40        2.08      2.37 o 
   4   4   9        7.73        7.17      1.42 o 
   5   4   9        1.97        2.32      1.23 o 
   6   4   9       28.90       36.77      5.20 o 
   7   4   9        5.79        1.81      1.38 o 
  -5   5   9        0.03        0.33      1.38 o 
  -4   5   9       18.68       19.29      2.54 o 
  -3   5   9       59.31       61.28      3.74 o 
  -2   5   9        0.13       -0.12      0.98 o 
  -1   5   9       76.82       72.93      3.67 o 
   0   5   9       11.65        9.28      1.59 o 
   1   5   9       71.58       69.23      2.58 o 
   2   5   9        1.15        0.26      0.65 o 
   3   5   9        1.72        2.23      1.29 o 
   4   5   9       23.45       21.99      2.26 o 
   5   5   9        0.68       -0.13      0.88 o 
   6   5   9       70.00       73.60      4.10 o 
   7   5   9        0.12        0.56      1.24 o 
  -5   6   9       42.70       49.87      4.40 o 
  -4   6   9        9.71        9.49      2.04 o 
  -3   6   9       32.34       24.15      3.22 o 
  -2   6   9        0.87        0.28      0.97 o 
  -1   6   9       18.56       20.59      3.35 o 
   0   6   9       14.04       15.60      4.25 o 
   1   6   9      241.02      264.65      7.93 o 
   2   6   9        2.88        3.85      0.99 o 
   3   6   9       61.87       59.02      3.94 o 
   4   6   9        5.04        6.02      2.02 o 
   5   6   9        1.12        1.78      1.37 o 
   6   6   9        5.29        6.03      1.72 o 
   7   6   9        0.00        0.93      1.30 o 
  -5   7   9        5.38        5.52      1.98 o 
  -4   7   9        4.31        2.67      1.53 o 
  -3   7   9       70.12       62.41      3.97 o 
  -2   7   9      151.86      157.19      5.47 o 
  -1   7   9        4.99        2.59      1.30 o 
   0   7   9      527.45      527.85      9.50 o 
   1   7   9      175.85      178.68      6.84 o 
   2   7   9       38.78       30.22      2.94 o 
   3   7   9       14.15       14.63      2.36 o 
   4   7   9       63.52       65.68      3.59 o 
   5   7   9        1.91        1.27      1.28 o 
   6   7   9       35.63       46.37      8.00 o 
  -4   8   9        2.55        1.62      1.97 o 
  -3   8   9       14.13       18.68      3.85 o 
  -2   8   9        8.08        8.64      1.90 o 
  -1   8   9        1.02        0.47      1.77 o 
   0   8   9       54.59       51.51      7.74 o 
   1   8   9      180.98      163.37     11.53 o 
   2   8   9        3.24        6.79      1.87 o 
   3   8   9        0.04        0.27      1.11 o 
   4   8   9        8.99       11.67      2.47 o 
   5   8   9        4.65        7.02      1.73 o 
   6   8   9        3.15        3.51      1.58 o 
  -4   9   9        3.53        0.86      1.58 o 
  -3   9   9       28.49       32.82      3.44 o 
  -2   9   9        9.93        7.19      1.83 o 
  -1   9   9       21.08       24.51      6.50 o 
   0   9   9       21.21       17.13      2.68 o 
   1   9   9       18.92       15.63      2.12 o 
   2   9   9        4.49        0.82      1.60 o 
   4   9   9       28.76       26.97      3.39 o 
   5   9   9        5.16        1.34      1.54 o 
   6   9   9        6.13        6.78      2.00 o 
  -3  10   9       29.85       35.93      3.62 o 
  -2  10   9        0.13       -0.51      1.23 o 
  -1  10   9        0.49        1.19      1.32 o 
   0  10   9       24.60       22.45      2.63 o 
   1  10   9        0.81        1.47      1.13 o 
   5  10   9        0.06       -1.22      1.56 o 
  -3  11   9       11.12       15.63      2.90 o 
  -2  11   9        0.03        0.28      1.53 o 
  -1  11   9        7.87        4.40      1.66 o 
   0  11   9       29.36       33.63      3.18 o 
   1  11   9        0.01       -1.19      1.08 o 
   2  11   9        3.72        5.06      2.14 o 
  -1  12   9        9.82       12.76      2.92 o 
   0  12   9       27.63       32.63      3.35 o 
   1  12   9        0.56        2.28      1.49 o 
   2  12   9        5.59        7.15      2.54 o 
  -1  -5  10        0.09        0.37      1.36 o 
   0  -5  10        0.37       -0.68      1.18 o 
   1  -5  10       16.86       11.55      2.17 o 
   2  -5  10        2.64        1.97      1.49 o 
   3  -5  10        0.04       -1.61      1.28 o 
  -2  -4  10        0.07        0.36      1.33 o 
  -1  -4  10        0.63        0.28      1.19 o 
   0  -4  10       21.57       22.63      2.74 o 
   1  -4  10       23.42       21.08      3.49 o 
   2  -4  10        0.10       -1.54      1.03 o 
   3  -4  10        3.71        4.81      2.09 o 
   4  -4  10        0.20       -0.53      1.80 o 
  -3  -3  10        0.89        2.55      2.33 o 
  -2  -3  10        3.03       -0.03      2.54 o 
  -1  -3  10        0.46        2.63      1.23 o 
   0  -3  10      131.72      130.74      4.96 o 
   1  -3  10        2.53        2.69      1.31 o 
   2  -3  10        8.67        5.90      1.62 o 
   3  -3  10        1.37        0.98      1.51 o 
   4  -3  10        2.83        1.02      1.71 o 
   5  -3  10        6.26       10.51      3.34 o 
  -3  -2  10        4.14        5.27      1.57 o 
  -2  -2  10       72.15       75.05      4.01 o 
  -1  -2  10       29.90       29.73      2.72 o 
   0  -2  10        0.21        1.19      1.11 o 
   1  -2  10        0.01        0.44      0.98 o 
   2  -2  10        7.67        8.62      1.71 o 
   3  -2  10        0.96        0.80      1.34 o 
   4  -2  10       16.04       11.36      2.72 o 
   5  -2  10       15.45       14.90      3.63 o 
   6  -2  10        3.71        7.06      2.94 o 
  -4  -1  10        3.87        3.43      2.07 o 
  -3  -1  10        0.08        1.38      1.71 o 
  -2  -1  10       29.10       34.72      2.86 o 
  -1  -1  10        0.26        0.96      0.99 o 
   0  -1  10       15.39        9.49      1.69 o 
   1  -1  10       19.17       21.51      2.16 o 
   2  -1  10       22.74       20.88      2.17 o 
   3  -1  10        1.48       -0.18      1.29 o 
   4  -1  10        0.53       -0.42      1.47 o 
   5  -1  10        2.13       -1.94      1.29 o 
   6  -1  10       12.50       12.95      2.80 o 
  -4   0  10        1.89        2.61      1.98 o 
  -3   0  10       10.58       14.12      3.14 o 
  -2   0  10       26.89       37.15      4.37 o 
  -1   0  10       49.58       50.86      2.98 o 
   0   0  10        0.53        0.92      1.65 o 
   1   0  10       13.47       14.32      2.29 o 
   2   0  10       28.35       32.05      3.62 o 
   3   0  10      106.51      113.90      4.25 o 
   4   0  10       24.08       24.15      2.50 o 
   5   0  10        0.09        1.92      1.24 o 
   6   0  10       15.68       14.70      2.33 o 
  -4   1  10       13.40       15.63      3.30 o 
  -3   1  10        1.88        2.74      1.85 o 
  -2   1  10       24.84       30.49      4.05 o 
  -1   1  10       52.72       53.06      3.08 o 
   0   1  10        0.42        1.91      1.01 o 
   1   1  10      194.88      184.99      5.46 o 
   2   1  10        0.54        0.20      0.76 o 
   3   1  10        1.26        3.21      1.15 o 
   4   1  10       26.83       31.24      2.67 o 
   5   1  10        0.98        1.00      1.47 o 
   6   1  10        4.31        3.26      1.51 o 
   7   1  10        3.40        3.42      5.35 o 
  -4   2  10        0.25        0.20      1.58 o 
  -3   2  10       59.79       56.97      5.03 o 
  -2   2  10        0.86        1.85      1.65 o 
  -1   2  10        8.91       11.53      2.42 o 
   0   2  10        2.93        2.35      0.89 o 
   1   2  10       24.78       26.50      2.09 o 
   2   2  10      290.98      286.62      5.97 o 
   3   2  10       88.18       91.00      3.78 o 
   4   2  10       23.07       18.20      2.88 o 
   5   2  10        0.62       -0.11      0.92 o 
   6   2  10        9.76        8.47      1.84 o 
   7   2  10        0.35        1.96      1.46 o 
  -5   3  10       15.07       16.39      3.70 o 
  -4   3  10       17.05       13.63      3.23 o 
  -3   3  10        4.43        3.46      1.31 o 
  -2   3  10       24.25       24.93      6.64 o 
  -1   3  10        2.67        1.73      1.29 o 
   0   3  10        0.01        0.18      1.08 o 
   1   3  10        5.87        8.18      1.33 o 
   2   3  10       54.82       55.99      2.69 o 
   3   3  10        9.01       14.16      1.88 o 
   4   3  10       10.78       13.70      2.04 o 
   5   3  10        3.46        1.60      2.39 o 
   6   3  10       16.08       17.29      2.44 o 
   7   3  10        0.25        2.11      1.37 o 
  -5   4  10       35.61       38.01      3.68 o 
  -4   4  10      101.88       99.52      4.83 o 
  -3   4  10       20.84       25.09      2.64 o 
  -2   4  10      137.80      127.12      4.76 o 
  -1   4  10      172.67      168.02      5.19 o 
   0   4  10        0.00        0.80      0.98 o 
   1   4  10       27.51       30.20      2.03 o 
   2   4  10      111.89      120.61      3.70 o 
   3   4  10        0.15        0.98      1.22 o 
   4   4  10        2.33        1.36      1.01 o 
   5   4  10        1.20        0.06      1.00 o 
   6   4  10        2.00        2.30      1.40 o 
   7   4  10       23.21       24.71      3.03 o 
  -4   5  10       25.59       28.53      3.07 o 
  -3   5  10        1.26        1.50      1.27 o 
  -2   5  10      152.02      152.68      5.35 o 
  -1   5  10       30.55       22.83      2.37 o 
   0   5  10        2.71        1.88      1.10 o 
   1   5  10       65.29       65.99      4.23 o 
   2   5  10        7.40        8.58      2.61 o 
   3   5  10        0.81       -0.67      0.98 o 
   4   5  10       18.87       16.01      2.10 o 
   5   5  10        0.29       -0.58      0.94 o 
   6   5  10       14.16       16.36      2.45 o 
   7   5  10        0.02        0.08      1.19 o 
  -4   6  10       24.42       25.04      3.03 o 
  -3   6  10        5.84        6.03      2.41 o 
  -2   6  10      148.90      149.21     11.29 o 
  -1   6  10      101.61      104.03      6.01 o 
   0   6  10      138.75      132.91      7.17 o 
   1   6  10       11.64       13.10      2.29 o 
   2   6  10       12.68       14.01      2.20 o 
   3   6  10       20.15       26.01      2.96 o 
   4   6  10        1.32        3.18      1.29 o 
   5   6  10       55.24       59.50      3.75 o 
   6   6  10        9.31       10.58      2.07 o 
  -4   7  10        5.62        3.59      1.66 o 
  -3   7  10       34.51       37.24      3.46 o 
  -2   7  10        0.89        1.20      1.31 o 
  -1   7  10        2.80        2.85      1.31 o 
   0   7  10      132.68      131.14      5.18 o 
   1   7  10      125.10      128.28      6.15 o 
   3   7  10        1.62        2.69      1.49 o 
   4   7  10       70.18       63.32      4.52 o 
   5   7  10       27.89       25.99      3.70 o 
   6   7  10        4.41        5.20      1.82 o 
  -4   8  10        3.49        2.69      1.81 o 
  -3   8  10        1.71        0.57      1.56 o 
  -2   8  10       20.88       25.10      3.43 o 
  -1   8  10        4.31        4.66      1.62 o 
   0   8  10       65.93       64.62      3.73 o 
   1   8  10       60.65       58.34      5.28 o 
   4   8  10       93.97       90.89      5.37 o 
   5   8  10        0.22        0.48      1.48 o 
   6   8  10        2.50        3.97      1.56 o 
  -3   9  10       25.14       25.83      3.25 o 
  -2   9  10        0.73        0.29      1.32 o 
  -1   9  10       24.66       28.43      3.00 o 
   0   9  10        0.17        0.35      1.63 o 
   1   9  10        0.54       -0.33      0.99 o 
   5   9  10        1.32        2.58      1.89 o 
  -3  10  10        2.03        2.41      1.83 o 
  -2  10  10        8.09        8.86      2.53 o 
  -1  10  10        1.50        0.80      1.32 o 
   0  10  10        9.58        5.06      1.70 o 
   1  10  10        0.02       -0.29      1.03 o 
  -2  11  10        6.89        4.59      1.94 o 
  -1  11  10        0.00        1.45      1.52 o 
   0  11  10        5.37        5.42      1.75 o 
   1  11  10        0.02        0.03      1.98 o 
   2  11  10       31.11       28.62      4.41 o 
   0  12  10        0.40        1.34      1.48 o 
   1  12  10        4.42        3.67      1.60 o 
   2  12  10        1.64        2.72      2.00 o 
   0  -4  11       13.24       14.92      2.35 o 
   1  -4  11        0.73        0.94      1.42 o 
   2  -4  11        2.27        2.48      1.43 o 
   3  -4  11        0.25        1.80      1.78 o 
  -1  -3  11      148.55      147.96      5.78 o 
   0  -3  11       13.61       18.28      3.40 o 
   1  -3  11        4.08        2.55      1.36 o 
   2  -3  11        3.00        1.48      1.21 o 
   3  -3  11        7.19       11.58      2.83 o 
   4  -3  11        1.10        2.83      2.00 o 
  -2  -2  11       15.46       11.52      2.18 o 
  -1  -2  11       63.02       60.69      3.78 o 
   0  -2  11       28.06       26.12      2.68 o 
   1  -2  11        9.69       11.60      5.89 o 
   2  -2  11        9.58       10.85      1.92 o 
   3  -2  11       14.50        7.24      2.49 o 
   4  -2  11        0.75       -1.56      1.54 o 
   5  -2  11        0.06        2.03      1.60 o 
  -3  -1  11       23.17       33.41      4.77 o 
  -2  -1  11        0.17       -0.02      2.14 o 
  -1  -1  11        0.48        0.37      1.78 o 
   0  -1  11       52.28       53.26      3.74 o 
   1  -1  11       60.10       60.59      3.42 o 
   2  -1  11        0.11       -0.40      1.74 o 
   3  -1  11        1.61        0.65      1.47 o 
   4  -1  11        1.01        1.34      1.54 o 
   5  -1  11        0.09       -2.03      1.45 o 
  -3   0  11        0.42        0.60      1.67 o 
  -2   0  11       14.92       22.14      3.99 o 
  -1   0  11       61.46       59.45      5.90 o 
   0   0  11        0.77        2.57      1.14 o 
   1   0  11       16.66       16.90      2.06 o 
   2   0  11        2.82        1.89      1.08 o 
   3   0  11       12.26       10.47      2.54 o 
   4   0  11        8.32        4.39      2.12 o 
   5   0  11        0.35       -0.58      1.60 o 
   6   0  11       14.06       14.83      2.48 o 
  -4   1  11       41.05       48.00      5.37 o 
  -3   1  11        1.84        3.56      1.85 o 
  -2   1  11        0.19        1.51      1.98 o 
  -1   1  11       13.59       13.67      3.10 o 
   0   1  11       13.82       16.26      1.95 o 
   1   1  11        0.49        0.05      0.88 o 
   2   1  11       10.34        9.39      1.66 o 
   3   1  11       17.25       13.27      2.90 o 
   4   1  11        3.93        2.90      1.29 o 
   5   1  11       19.77       20.18      2.62 o 
   6   1  11        7.77        4.86      1.66 o 
  -4   2  11        0.39       -0.09      1.92 o 
  -3   2  11       20.19       19.73      3.72 o 
  -2   2  11       20.98       15.57      3.30 o 
  -1   2  11       34.30       34.72      4.10 o 
   0   2  11       15.62       16.75      2.29 o 
   1   2  11      112.99      123.34      4.14 o 
   2   2  11       45.83       45.87      2.68 o 
   3   2  11        0.22       -0.27      1.22 o 
   4   2  11       19.44       16.38      2.19 o 
   5   2  11        0.45        0.97      1.15 o 
   6   2  11        0.33        0.85      1.24 o 
  -4   3  11        1.56        0.69      1.80 o 
  -3   3  11        6.28        7.66      2.56 o 
  -2   3  11        0.79       -2.27      1.51 o 
  -1   3  11       25.49       27.33      2.80 o 
   0   3  11       14.26       13.93      1.89 o 
   1   3  11        4.52        5.08      1.33 o 
   2   3  11       26.50       28.59      5.69 o 
   3   3  11       64.19       76.24      4.94 o 
   4   3  11        0.39       -0.41      1.18 o 
   5   3  11        0.09       -1.26      0.84 o 
   6   3  11        1.30        2.51      1.52 o 
  -4   4  11        7.89        7.53      2.94 o 
  -3   4  11        0.01        1.19      1.47 o 
  -2   4  11        6.65        3.44      2.32 o 
  -1   4  11        0.42       -0.86      0.96 o 
   0   4  11        5.55        3.23      1.25 o 
   1   4  11        2.43        0.09      1.40 o 
   2   4  11       27.86       27.04      2.49 o 
   3   4  11       11.46        6.24      1.94 o 
   4   4  11        0.95       -0.01      0.87 o 
   5   4  11        3.75        1.49      1.51 o 
   6   4  11        3.51        1.54      1.35 o 
  -4   5  11       20.52       22.30      5.36 o 
  -3   5  11        1.25       -1.53      1.22 o 
  -2   5  11       67.46       55.48      8.27 o 
  -1   5  11        7.64        8.95      2.48 o 
   0   5  11       25.54       24.30      3.37 o 
   1   5  11        1.29       -0.16      1.20 o 
   3   5  11        0.41       -0.78      1.25 o 
   4   5  11       33.35       33.93      3.42 o 
   5   5  11        0.05       -0.13      1.06 o 
   6   5  11        1.75        0.91      1.48 o 
  -4   6  11        0.94       -0.06      1.36 o 
  -3   6  11        0.10        0.91      1.50 o 
  -2   6  11       23.10       23.65      2.77 o 
  -1   6  11        2.25        2.70      1.94 o 
   0   6  11       29.93       28.91      2.62 o 
   1   6  11      382.63      406.05      8.20 o 
   3   6  11       19.95       20.40      2.92 o 
   4   6  11        0.50       -1.97      1.31 o 
   5   6  11       60.37       64.66      6.60 o 
   6   6  11        1.40        1.49      1.45 o 
  -3   7  11       14.38       14.91      5.71 o 
  -2   7  11        4.82        5.70      2.41 o 
  -1   7  11        8.57        6.82      3.59 o 
   0   7  11       15.42       16.80      2.25 o 
   1   7  11      129.08      127.48      8.88 o 
   4   7  11        0.95        2.45      1.76 o 
   5   7  11        4.56        4.05      2.00 o 
   6   7  11        6.70        6.43      1.90 o 
  -3   8  11        6.71        9.32      2.39 o 
  -2   8  11       24.94       25.36      8.33 o 
  -1   8  11        8.71        7.81      2.35 o 
   0   8  11       11.92       10.31      2.02 o 
   1   8  11       11.53       11.41      1.97 o 
   5   8  11        0.00       -1.40      1.43 o 
  -3   9  11        1.08       -0.93      1.70 o 
  -2   9  11       29.19       33.06      3.42 o 
  -1   9  11        1.94        2.76      1.57 o 
   0   9  11        0.03        0.31      1.21 o 
   1   9  11        0.04        0.72      1.25 o 
   5   9  11       12.36       16.77      3.47 o 
  -2  10  11       25.85       28.75      3.72 o 
  -1  10  11        4.80        5.82      2.25 o 
   0  10  11        2.29        1.24      1.32 o 
   1  10  11        4.05        4.26      2.41 o 
  -1  11  11        4.56        5.51      1.97 o 
   0  11  11        2.78        3.61      3.20 o 
   1  11  11       16.56       13.72      2.35 o 
   2  11  11        3.55        4.19      2.36 o 
   1  -3  12        0.44        2.16      1.32 o 
   2  -3  12        0.01       -0.11      1.22 o 
  -1  -2  12       10.15       10.61      2.20 o 
   0  -2  12        0.06        0.14      1.28 o 
   1  -2  12        0.28       -0.87      1.08 o 
   2  -2  12        4.67        4.05      1.50 o 
   3  -2  12       12.80       11.36      2.83 o 
   4  -2  12        2.84        0.47      1.87 o 
  -2  -1  12        0.11        0.98      2.58 o 
  -1  -1  12        0.29       -0.10      1.21 o 
   0  -1  12       17.89       18.81      2.44 o 
   1  -1  12        1.66        2.81      1.32 o 
   2  -1  12        5.90        5.19      1.62 o 
   3  -1  12       16.74       23.32      3.88 o 
   4  -1  12        0.55       -1.56      1.34 o 
  -2   0  12        0.33        1.31      2.32 o 
  -1   0  12        0.72        1.36      2.25 o 
   0   0  12       21.28       13.28      4.11 o 
   1   0  12        1.72        0.48      1.19 o 
   2   0  12       26.48       24.02      2.50 o 
   3   0  12        1.29        1.22      1.56 o 
   4   0  12        0.06       -0.33      1.31 o 
   5   0  12       14.92       16.75      3.65 o 
  -3   1  12       16.96       18.40      3.94 o 
  -2   1  12        0.90        1.85      2.05 o 
  -1   1  12        0.01        2.20      1.98 o 
   0   1  12        0.12        0.36      1.06 o 
   1   1  12        3.90        4.47      1.57 o 
   2   1  12        2.48        0.94      1.09 o 
   3   1  12       10.86        9.18      2.49 o 
   4   1  12        0.29        1.87      1.83 o 
   5   1  12        0.74        6.37      2.54 o 
  -3   2  12        2.73        6.97      3.10 o 
  -2   2  12        1.30       -0.69      1.94 o 
  -1   2  12        2.59        2.94      2.05 o 
   0   2  12       44.22       46.35      4.59 o 
   1   2  12        0.21        1.99      1.01 o 
   2   2  12       12.73       11.92      2.47 o 
   3   2  12        1.05       -0.24      1.40 o 
   4   2  12        0.21        1.87      1.31 o 
   5   2  12        2.06        0.76      1.25 o 
   6   2  12        3.39        2.41      1.53 o 
  -3   3  12        0.20        3.34      2.43 o 
  -2   3  12        0.04       -2.81      1.87 o 
  -1   3  12       80.64       73.96      5.70 o 
   0   3  12       53.97       61.94      5.12 o 
   1   3  12       29.18       25.01      2.35 o 
   2   3  12       52.42       48.08      4.01 o 
   3   3  12       94.56       99.87      5.90 o 
   4   3  12       15.52       20.45      3.43 o 
   5   3  12        3.47        3.03      1.53 o 
   6   3  12        1.16        1.12      1.41 o 
  -3   4  12        2.11        1.22      2.41 o 
  -2   4  12       12.62       10.17      4.01 o 
  -1   4  12      184.49      183.65      7.04 o 
   0   4  12       73.38       69.31      3.63 o 
   1   4  12       16.03        9.98      1.98 o 
   2   4  12       28.57       22.92      2.98 o 
   3   4  12        9.02        8.31      2.32 o 
   4   4  12        1.04        0.09      1.60 o 
   5   4  12        0.70        1.67      1.23 o 
   6   4  12        1.30        0.26      1.42 o 
  -3   5  12        3.17        1.62      1.69 o 
  -2   5  12        3.89        2.46      1.61 o 
  -1   5  12       17.34       18.44      2.45 o 
   0   5  12       19.04       12.45      1.99 o 
   1   5  12       71.44       69.27      6.71 o 
   3   5  12        1.40        3.67      1.80 o 
   4   5  12        2.06        3.12      1.87 o 
   5   5  12        1.70       -0.04      1.17 o 
   6   5  12        3.05        1.99      2.66 o 
  -3   6  12        0.41       -0.97      1.55 o 
  -2   6  12       12.58       13.59      2.43 o 
  -1   6  12        6.06        3.90      1.94 o 
   0   6  12        1.24        1.12      1.17 o 
   1   6  12       15.73       15.94      2.18 o 
   4   6  12       14.28       13.65      2.87 o 
   5   6  12       10.92       13.48      2.32 o 
  -3   7  12        0.48       -0.84      1.73 o 
  -2   7  12        2.68        1.53      2.12 o 
  -1   7  12       37.81       44.59      3.53 o 
   0   7  12        5.23        2.45      1.38 o 
   1   7  12        3.59        4.24      1.43 o 
   5   7  12       13.85       14.23      3.16 o 
  -2   8  12        9.26        9.76      2.21 o 
  -1   8  12        0.00       -0.50      1.37 o 
   0   8  12       74.79       82.78      4.47 o 
   1   8  12       27.77       28.92      4.33 o 
   5   8  12        2.28        1.05      1.78 o 
  -2   9  12        1.34        0.64      1.70 o 
  -1   9  12        0.28       -0.13      1.38 o 
   0   9  12        0.04       -0.06      1.44 o 
   1   9  12        5.69        6.45      1.88 o 
  -1  10  12        2.33        0.53      1.87 o 
   0  10  12       36.76       39.12      3.58 o 
   1  10  12       19.73       13.45      2.43 o 
   2  10  12        3.29        2.92      1.94 o 
   1  11  12        3.34        3.67      2.14 o 
   2  11  12        0.13       -1.92      1.34 o 
   0  -1  13        4.24        1.83      1.57 o 
   1  -1  13        2.45        2.36      1.56 o 
   2  -1  13        1.19        2.96      1.89 o 
   3  -1  13        0.81        2.25      1.78 o 
  -1   0  13        2.61        2.58      2.65 o 
   0   0  13        2.98        5.90      2.67 o 
   1   0  13        1.56        2.44      1.31 o 
   2   0  13        6.38        7.93      2.52 o 
   3   0  13        5.54        5.84      2.25 o 
   4   0  13        2.40        3.27      2.00 o 
  -1   1  13       24.57       17.35      4.01 o 
   0   1  13        3.14        1.54      2.07 o 
   1   1  13        0.07        0.30      1.20 o 
   2   1  13       20.13       17.86      3.21 o 
   3   1  13        6.67        6.19      2.32 o 
   4   1  13        0.49        2.20      1.83 o 
  -2   2  13        4.80        6.19      2.96 o 
  -1   2  13        1.86        2.41      2.23 o 
   0   2  13        3.58        5.06      2.49 o 
   1   2  13       12.93       15.79      3.30 o 
   2   2  13       16.15       12.67      2.81 o 
   3   2  13        6.00        3.10      1.87 o 
   4   2  13        0.48       -0.22      1.71 o 
   5   2  13        0.39        2.45      2.27 o 
  -2   3  13        5.91        6.99      3.23 o 
  -1   3  13        0.13        3.43      2.36 o 
   0   3  13        0.80        1.94      2.09 o 
   1   3  13        8.16        7.68      2.63 o 
   3   3  13       14.66       10.98      2.76 o 
   4   3  13        1.76        1.80      2.00 o 
   5   3  13        5.65        6.07      1.83 o 
  -2   4  13        3.68        7.62      3.12 o 
  -1   4  13       18.28       23.23      4.01 o 
   0   4  13        0.18       -0.49      1.94 o 
   1   4  13       42.31       43.00      3.14 o 
   3   4  13       86.48      101.07      6.17 o 
   4   4  13        7.88       10.67      2.85 o 
   5   4  13        2.61       -0.88      1.31 o 
  -2   5  13        2.01        0.39      1.70 o 
  -1   5  13       10.55        8.92      2.81 o 
   0   5  13        0.36        0.11      1.25 o 
   1   5  13        8.80        7.56      1.73 o 
   4   5  13       29.77       22.87      3.70 o 
   5   5  13        2.08        0.24      1.65 o 
  -2   6  13        1.41       -1.43      1.43 o 
  -1   6  13        1.07        0.31      1.44 o 
   0   6  13        2.97        0.84      1.31 o 
   1   6  13       12.33       12.40      3.14 o 
   5   6  13        2.04        5.30      2.27 o 
  -2   7  13        1.18        1.59      1.86 o 
  -1   7  13        1.77        2.28      1.53 o 
   0   7  13        0.28        0.54      1.33 o 
   1   7  13        7.11        4.48      1.65 o 
  -1   8  13        9.88       10.76      2.34 o 
   0   8  13        8.58        5.08      1.84 o 
   1   8  13       13.38       15.58      2.48 o 
  -1   9  13        7.16        7.86      2.24 o 
   0   9  13       10.55        7.23      2.09 o 
   1   9  13       10.04       10.36      3.32 o 
   2   9  13        3.77        2.43      2.12 o 
   1  10  13       10.32        8.11      3.36 o 
   2  10  13        0.66       -2.03      1.78 o 
   1   1  14       12.07        9.51      3.01 o 
   2   1  14        0.50        2.43      1.80 o 
   0   2  14       24.07       28.49      4.41 o 
   1   2  14       17.38       23.01      3.79 o 
   3   2  14        0.04        0.62      1.83 o 
   0   3  14       41.27       34.39      4.74 o 
   1   3  14       38.69       35.57      4.32 o 
   3   3  14        0.02       -2.16      1.54 o 
  -1   4  14        0.13       -1.11      2.18 o 
   0   4  14        3.78        6.99      3.10 o 
   1   4  14        8.52        2.72      2.34 o 
   4   4  14       16.44       22.12      3.88 o 
  -1   5  14        1.05       -0.51      2.00 o 
   0   5  14       16.90       10.98      3.14 o 
   1   5  14        0.11        0.79      1.28 o 
   0   6  14        2.86       -0.07      1.74 o 
   1   6  14        2.05        2.74      1.54 o 
   0   7  14        2.73        1.63      1.54 o 
   1   7  14       16.76        6.24      2.87 o 
   2   7  14        0.09        0.38      1.96 o 
   1   8  14        9.34        1.71      2.61 o 
   2   8  14        0.31       -0.78      2.05 o 
                                                 
